# Supplementary material for: National Income Inequality and Declining GDP Growth Rates Are Associated with Increases in HIV Diagnoses among People Who Inject Drugs in Europe: A Panel Data Analysis
Source: PLoS One. 2015 Apr 15;10(4):e0122367. doi: 10.1371/journal.pone.0122367 (PMC4398461; doi:10.1371/journal.pone.0122367)
Supplement: S1 Dataset — (XLS) [file pone.0122367.s001.xls]

## Sheet: Φύλλο1
country	country_id	year	gpdpc	gdppc_thousands	gdpgrowth	gini	s80s20	pwi	population	govexphealthpc	govexpsocialpc	poverty	unemployment	drugtraffpc	pdurate	pdurate2	idurate	idurate2	newentriespc	nsp	ostpc	opioidinjpc	cocaininjpc	totalinjpc	dailyuseopioids	hivprev1549pop	hivcases	population_forhiv	hivrate	hiv_outbreak	l1gdppc	l2gdppc	l3gdppc	l1gdpgrowth	l2gdpgrowth	l3gdpgrowth	l1gini	l2gini	l3gini	l1s80s20	l2s80s20	l3s80s20	l1govexphealthpc	l2govexphealthpc	l3govexphealthpc	l1govexpsocialpc	l2govexpsocialpc	l3govexpsocialpc	l1poverty
Austria	1	2000	25100	25.1	3.7	24	3.4	7.38235	8002186	21.7798	54.9023	12	3.6	1.87824		3.67		3.19	10.2722							1		8002186		0
Austria	1	2001	24900	24.9	0.9	24	3.5	7.11428	8020946	18.6952	55.8939	12	3.6	2.99092		3.26			9.03883							1		8020946		0	25.1			3.7			24			3.4			21.7798			54.9023			12
Austria	1	2002	26000	26	1.7				8063640	19.4692	57.8835		4.2	2.87711		4			8.54453		0.605558					2		8063640		0	24.9	25.1		0.9	3.7		24	24		3.5	3.4		18.6952	21.7798		55.8939	54.9023		12
Austria	1	2003	26500	26.5	0.9	27.4	4.1	6.46342	8100273	21.1385	59.231	13.2	4.3	3.09372		5			10.9996	17.5579	0.705902					2		8100273		0	26	24.9	25.1	1.7	0.9	3.7		24	24		3.5	3.4	19.4692	18.6952	21.7798	57.8835	55.8939	54.9023
Austria	1	2004	27700	27.7	2.6	25.8	3.8	7.28947	8142573	21.8658	60.2561	12.8	4.9	3.00028		5.38			10.4021		0.809818					2	67	8142573	8.22836	0	26.5	26	24.9	0.9	1.7	0.9	27.4		24	4.1		3.5	21.1385	19.4692	18.6952	59.231	57.8835	55.8939	13.2
Austria	1	2005	28200	28.2	2.4	26.2	3.8	7.42105	8201359	22.7971	61.5771	12.3	5.2	2.84953		5.43			10.6446	24.1719	0.924847					2	61	8201359	7.43779	0	27.7	26.5	26	2.6	0.9	1.7	25.8	27.4		3.8	4.1		21.8658	21.1385	19.4692	60.2561	59.231	57.8835	12.8
Austria	1	2006	29800	29.8	3.7	25.3	3.7	8.05405	8254298	23.7187	63.2886	12.6	4.8	2.87971	4.5	4.5			25.9501		1.04867	9.0256	3.39217	9.36482		3	39	8254298	4.72481	0	28.2	27.7	26.5	2.4	2.6	0.9	26.2	25.8	27.4	3.8	3.8	4.1	22.7971	21.8658	21.1385	61.5771	60.2561	59.231	12.3
Austria	1	2007	30900	30.9	3.7	26.2	3.8	8.13158	8282984	24.9556	65.4099	12	4.4	2.98564	4.14	4.14			23.2525	31.7762	1.26802	9.65836	1.81094	9.8636	42.22	3	52	8282984	6.27793	0	29.8	28.2	27.7	3.7	2.4	2.6	25.3	26.2	25.8	3.7	3.8	3.8	23.7187	22.7971	21.8658	63.2886	61.5771	60.2561	12.6
Austria	1	2008	31200	31.2	1.4	26.2	3.7	8.43243	8318592	26.3749	67.9708	12.4	3.8	2.38021	4.38	4.38			22.3716		1.38858	9.59297	2.28404	9.82137	46.99	3	35	8318592	4.20744	0	30.9	29.8	28.2	3.7	3.7	2.4	26.2	25.3	26.2	3.8	3.7	3.8	24.9556	23.7187	22.7971	65.4099	63.2886	61.5771	12
Austria	1	2009	29500	29.5	-3.8	25.7	3.7	7.97297	8355260	27.2049	71.9406	12	4.8	2.51219	5.9	5.9			24.8466	39.6649	1.69977	8.56945	1.55591	8.72504	41.6	3	29	8355260	3.47087	0	31.2	30.9	29.8	1.4	3.7	3.7	26.2	26.2	25.3	3.7	3.8	3.7	26.3749	24.9556	23.7187	67.9708	65.4099	63.2886	12.4
Austria	1	2010	31100	31.1	1.8	26.1	3.7	8.40541	8375290	27.8469	74.2853	12.1	4.4	2.58737	5.9	5.9			21.8261	41.4357	1.88626	7.62752	1.90919	7.86635	44.9	4	30	8375290	3.58196	0	29.5	31.2	30.9	-3.8	1.4	3.7	25.7	26.2	26.2	3.7	3.7	3.8	27.2049	26.3749	24.9556	71.9406	67.9708	65.4099	12
Austria	1	2011	32400	32.4	2.8	26.3	3.8	8.52632	8404252	27.7507	75.2405	12.6	4.2		5.3	5.3			18.8952	43.2942	1.99685	6.34203	1.07089	6.53241	45.7	4	37	8404252	4.40253	0	31.1	29.5	31.2	1.8	-3.8	1.4	26.1	25.7	26.2	3.7	3.7	3.7	27.8469	27.2049	26.3749	74.2853	71.9406	67.9708	12.1
Austria	1	2012																									38	8443018	4.51944	0	32.4	31.1	29.5	2.8	1.8	-3.8	26.3	26.1	25.7	3.8	3.7	3.7	27.7507	27.8469	27.2049	75.2405	74.2853	71.9406	12.6
Belgium	2	2000	24000	24	3.7	30	4.3	5.58139	10239085	15.5457	41.9252	13	6.9	10.0107												2	28	10200000	2.7451	0
Belgium	2	2001	24500	24.5	0.8	28	4	6.125	10263414	16.4866	43.6067	13	6.6	9.05742												2	20	10300000	1.94175	0	24			3.7			30			4.3			15.5457			41.9252			13
Belgium	2	2002	25700	25.7	1.4				10309725	16.9117	45.9952		7.5	9.16319												2	24	10300000	2.3301	0	24.5	24		0.8	3.7		28	30		4	4.3		16.4866	15.5457		43.6067	41.9252		13
Belgium	2	2003	25600	25.6	0.8	28.3	4.3	5.95349	10355844	18.7035	48.01	15.4	8.2	9.20447						4.77946	0.931841					2	37	10400000	3.55769	0	25.7	24.5	24	1.4	0.8	3.7		28	30		4	4.3	16.9117	16.4866	15.5457	45.9952	43.6067	41.9252
Belgium	2	2004	26300	26.3	3.3	26.1	3.9	6.74359	10396421	19.3624	50.7108	14.3	8.4	9.93419												2	26	10400000	2.5	0	25.6	25.7	24.5	0.8	1.4	0.8	28.3		28	4.3		4	18.7035	16.9117	16.4866	48.01	45.9952	43.6067	15.4
Belgium	2	2005	27000	27	1.8	28	4	6.75	10445852	20.1186	52.1667	14.8	8.5	10.7421					6.63421	7.09684	1.1775				84.76	2	14	10400000	1.34615	0	26.3	25.6	25.7	3.3	0.8	1.4	26.1	28.3		3.9	4.3		19.3624	18.7035	16.9117	50.7108	48.01	45.9952	14.3
Belgium	2	2006	27900	27.9	2.7	27.8	4.2	6.64286	10511382	20.3899	54.0814	14.7	8.3	11.107											80.71	3	19	10500000	1.80952	0	27	26.3	25.6	1.8	3.3	0.8	28	26.1	28.3	4	3.9	4.3	20.1186	19.3624	18.7035	52.1667	50.7108	48.01	14.8
Belgium	2	2007	28900	28.9	2.9	26.3	3.9	7.41026	10584534	21.5499	55.4412	15.2	7.5	11.7795						9.69788	1.53762	2.34304	2.9288	3.09886	75.68	3	21	10600000	1.98113	0	27.9	27	26.3	2.7	1.8	3.3	27.8	28	26.1	4.2	4	3.9	20.3899	20.1186	19.3624	54.0814	52.1667	50.7108	14.7
Belgium	2	2008	29000	29	1	27.5	4.1	7.07317	10666866	23.4669	58.5794	14.7	7	12.1048						6.42897		2.32496	2.9062	3.07494	75.68	3	18	10700000	1.68224	0	28.9	27.9	27	2.9	2.7	1.8	26.3	27.8	28	3.9	4.2	4	21.5499	20.3899	20.1186	55.4412	54.0814	52.1667	15.2
Belgium	2	2009	27700	27.7	-2.8	26.4	3.9	7.10256	10753080	24.7327	62.702	14.6	7.9	12.4513					29.7403	9.46565		2.8922	4.55683	4.15695	67.3	3	14	10800000	1.2963	0	29	28.9	27.9	1	2.9	2.7	27.5	26.3	27.8	4.1	3.9	4.2	23.4669	21.5499	20.3899	58.5794	55.4412	54.0814	14.7
Belgium	2	2010	29200	29.2	2.4	26.6	3.9	7.48718	10839905	25.3552	63.619	14.6	8.3	11.5877			0.71	0.71	30.7383	9.07223	1.62566	2.69475	2.76866	3.85068	45.7	3	15	10800000	1.38889	0	27.7	29	28.9	-2.8	1	2.9	26.4	27.5	26.3	3.9	4.1	3.9	24.7327	23.4669	21.5499	62.702	58.5794	55.4412	14.6
Belgium	2	2011	29900	29.9	1.8	26.3	3.9	7.66667	10951266	26.6165	65.933	15.3	7.2				3.4	3.4	20.509	9.39	1.61634	0.949662	1.3697	1.30578	43.3	3	16	11000000	1.45454	0	29.2	27.7	29	2.4	-2.8	1	26.6	26.4	27.5	3.9	3.9	4.1	25.3552	24.7327	23.4669	63.619	62.702	58.5794	14.6
Belgium	2	2012																									4	11100000	0.360528	0	29.9	29.2	27.7	1.8	2.4	-2.8	26.3	26.6	26.4	3.9	3.9	3.9	26.6165	25.3552	24.7327	65.933	63.619	62.702	15.3
Bulgaria	3	2000	5400	5.4	5.7	25	3.7	1.45946	8190876	0.612267	2.25751	14	16.4	0.517649					4.67593							0.9	1	8190876	0.122087	0
Bulgaria	3	2001	5900	5.9	4.2	26	3.8	1.55263	8149468	0.474264	2.58336	16	19.5	1.82466					6.07402							0.9		8149468		0	5.4			5.7			25			3.7			0.612267			2.25751			14
Bulgaria	3	2002	6500	6.5	4.7	26	3.8	1.71053	7891095	1.07438	2.77135	14	18.2	2.08843					6.96988							0.9	2	7891095	0.25345	0	5.9	5.4		4.2	5.7		26	25		3.8	3.7		0.474264	0.612267		2.58336	2.25751		16
Bulgaria	3	2003	7000	7	5.5	24	3.6	1.94444	7845841	1.24741	2.89325	14	13.7	2.55677					5.88847	4	0.0484333					0.9		7845841		0	6.5	5.9	5.4	4.7	4.2	5.7	26	26	25	3.8	3.8	3.7	1.07438	0.474264	0.612267	2.77135	2.58336	2.25751	14
Bulgaria	3	2004	7500	7.5	6.7	26	4	1.875	7801273	1.34952	3.1482	15	12.1	3.0918					8.54989		0.0858834					0.9	7	7801273	0.897289	0	7	6.5	5.9	5.5	4.7	4.2	24	26	26	3.6	3.8	3.8	1.24741	1.07438	0.474264	2.89325	2.77135	2.58336	14
Bulgaria	3	2005	8200	8.2	6.4	25	3.7	2.21622	7761049	1.42661	3.29504	14	10.1	3.50468					4.99932	6	0.118541	7.59968	0	7.59975	53.48	0.9	12	7761049	1.54618	0	7.5	7	6.5	6.7	5.5	4.7	26	24	26	4	3.6	3.8	1.34952	1.24741	1.07438	3.1482	2.89325	2.77135	15
Bulgaria	3	2006	9000	9	6.5	31.2	5.1	1.76471	7718750	1.38727	3.73454	18.4	9	3.65862					3.83482		0.145619	7.78623	0	7.78623	56.6	0.9	34	7718750	4.40486	1	8.2	7.5	7	6.4	6.7	5.5	25	26	24	3.7	4	3.6	1.42661	1.34952	1.24741	3.29504	3.1482	2.89325	14
Bulgaria	3	2007	10000	10	6.4	35.3	7	1.42857	7679290	1.64234	4.275	22	6.9	3.70347					4.76607	7.35	0.179444	8.37317	0	8.37317	86.26	0.9	43	7679290	5.59948	1	9	8.2	7.5	6.5	6.4	6.7	31.2	25	26	5.1	3.7	4	1.38727	1.42661	1.34952	3.73454	3.29504	3.1482	18.4
Bulgaria	3	2008	10900	10.9	6.2	35.9	6.5	1.67692	7640238	2.10295	5.18125	21.4	5.6	3.73941					5.30088	5.07749	0.303001	13.1148	0	13.1148	79.53	0.9	54	7640238	7.06784	1	10	9	8.2	6.4	6.5	6.4	35.3	31.2	25	7	5.1	3.7	1.64234	1.38727	1.42661	4.275	3.73454	3.29504	22
Bulgaria	3	2009	10300	10.3	-5.5	33.4	5.9	1.74576	7606551	1.9428	6.24751	21.8	6.8	4.81427		6.01			4.90367	6.68603	0.385194	13.8433	0	13.8702	75.6	0.9	74	7606551	9.72846	1	10.9	10	9	6.2	6.4	6.5	35.9	35.3	31.2	6.5	7	5.1	2.10295	1.64234	1.38727	5.18125	4.275	3.73454	21.4
Bulgaria	3	2010	10700	10.7	0.4	33.2	5.9	1.81356	7563710	2.23409	6.41418	20.7	10.3	4.97772					4.04563	6.76898	0.398217	10.3281	0	10.3546	75	1	56	7563710	7.40377	1	10.3	10.9	10	-5.5	6.2	6.4	33.4	35.9	35.3	5.9	6.5	7	1.9428	2.10295	1.64234	6.24751	5.18125	4.275	21.8
Bulgaria	3	2011	11600	11.6	1.8	35.1	6.5	1.78462	7504868	2.36073	6.61397	22.3	11.3						6.88886	6.43377	0.459968	13.4713	0.266494	13.5112	70.9	1	63	7504868	8.39455	1	10.7	10.3	10.9	0.4	-5.5	6.2	33.2	33.4	35.9	5.9	5.9	6.5	2.23409	1.9428	2.10295	6.41418	6.24751	5.18125	20.7
Bulgaria	3	2012																									40	7327224	5.45909	1	11.6	10.7	10.3	1.8	0.4	-5.5	35.1	33.2	33.4	6.5	5.9	5.9	2.36073	2.23409	1.9428	6.61397	6.41418	6.24751	22.3
Croatia	4	2000	9500	9.5	3.8				4497735				15.8	16.3149												0.9	2	4497735	0.444668	0
Croatia	4	2001	10000	10	3.7				4438868				15.9	19.3946												0.9	2	4438868	0.450565	0	9.5			3.8
Croatia	4	2002	10700	10.7	4.9				4444608				15.1	19.6125												0.9	1	4444608	0.224992	0	10	9.5		3.7	3.8
Croatia	4	2003	11300	11.3	5.4	29	4.6	2.45652	4442744			18	14.1	17.9889						1.14445	0.392325					0.9	4	4442744	0.900344	0	10.7	10	9.5	4.9	3.7	3.8
Croatia	4	2004	12200	12.2	4.1	30	4.8	2.54167	4441733			18	13.8	16.9506							0.662804					0.9	2	4441733	0.450275	0	11.3	10.7	10	5.4	4.9	3.7	29			4.6									18
Croatia	4	2005	12800	12.8	4.3	30	4.7	2.7234	4443901			18	12.8	18.4208						1.51465	0.223902				73.86	0.9	3	4443901	0.675083	0	12.2	11.3	10.7	4.1	5.4	4.9	30	29		4.8	4.6								18
Croatia	4	2006	13700	13.7	4.9	28	4.4	3.11364	4442884			17	11.4	18.7851			1.11	1.11	45.0383		0.439129				65.49	0.9	3	4442884	0.675237	0	12.8	12.2	11.3	4.3	4.1	5.4	30	30	29	4.7	4.8	4.6							18
Croatia	4	2007	15200	15.2	5.1	29	4.5	3.37778	4441238			18	9.6	17.9049			1.16	1.16	40.0564	1.49657	0.453927	81.8465	0.225162	81.8691	25.92	0.9	2	4441238	0.450325	0	13.7	12.8	12.2	4.9	4.3	4.1	28	30	30	4.4	4.7	4.8							17
Croatia	4	2008	15800	15.8	2.1	28	4.5	3.51111	4436401			17.3	8.4	17.7666			1.09	1.09	38.3194	2.56048	0.517537	83.8743	0	83.8743	22.83	0.9	1	4436401	0.225408	0	15.2	13.7	12.8	5.1	4.9	4.3	29	28	30	4.5	4.4	4.7							18
Croatia	4	2009	14500	14.5	-6.9	27	4.3	3.37209	4435056			17.9	9.1	15.9254			1.06	1.06	32.9872	2.89759	0.859516	90.3483	0	90.3483	16.1	0.9	0	4435056	0	0	15.8	15.2	13.7	2.1	5.1	4.9	28	29	28	4.5	4.5	4.4							17.3
Croatia	4	2010	14300	14.3	-2.3	31.5	5.6	2.55357	4425747			20.5	11.8	17.588		3.61	0.84	0.84	26.6622	2.81953	1.13766	95.2463	0.68463		11.3	0.9	2	4425747	0.451901	0	14.5	15.8	15.2	-6.9	2.1	5.1	27	28	29	4.3	4.5	4.5							17.9
Croatia	4	2011	15200	15.2	0	31	5.4	2.81481	4412137			21.1	13.5			3.3	0.48	0.48	26.0871	3.40357	0.923362	98.8863	0.453295	98.9317	6.4	0.9	3	4412137	0.679943	0	14.3	14.5	15.8	-2.3	-6.9	2.1	31.5	27	28	5.6	4.3	4.5							20.5
Croatia	4	2012																									1	4398150	0.233864	0	15.2	14.3	14.5	0	-2.3	-6.9	31	31.5	27	5.4	5.6	4.3							21.1
Cyprus	5	2000	16700	16.7	5				690497	3.84216	11.3585		4.8	4.18539														690497		0
Cyprus	5	2001	17800	17.8	4				697549	4.39682	12.1525		3.9	5.69136					28.0984									697549		0	16.7			5									3.84216			11.3585
Cyprus	5	2002	18100	18.1	2.1				705539	4.87996	13.6265		3.5	6.13715					23.6699									705539		0	17.8	16.7		4	5								4.39682	3.84216		12.1525	11.3585
Cyprus	5	2003	18300	18.3	1.9	27	4.1	4.46342	715137	5.50384	15.3593	15	4.1	6.64208					18.1783	0								715137		0	18.1	17.8	16.7	2.1	4	5							4.87996	4.39682	3.84216	13.6265	12.1525	11.3585
Cyprus	5	2004	19700	19.7	4.2				730367	5.35758	17.2064		4.6	7.03756		1.91			31.0803									730367		0	18.3	18.1	17.8	1.9	2.1	4	27			4.1			5.50384	4.87996	4.39682	15.3593	13.6265	12.1525	15
Cyprus	5	2005	20900	20.9	3.9	28.7	4.3	4.86046	749175	5.52875	19.3359	16.1	5.3	8.15564		1.34		0.63	27.8973	0		10.8049	2.68696	11.0735			1	749175	1.3348	0	19.7	18.3	18.1	4.2	1.9	2.1		27			4.1		5.35758	5.50384	4.87996	17.2064	15.3593	13.6265
Cyprus	5	2006	22000	22	4.1	28.8	4.3	5.11628	766414	5.96284	19.7113	15.6	4.6	8.5202	1.5	1.5	0.57	0.57	29.227			17.3535	3.91433	17.745			0	766414		0	20.9	19.7	18.3	3.9	4.2	1.9	28.7		27	4.3		4.1	5.52875	5.35758	5.50384	19.3359	17.2064	15.3593	16.1
Cyprus	5	2007	23600	23.6	5.1	29.8	4.4	5.36364	778684	5.91382	19.384	15.5	3.9	11.2498	3.66	3.66	1.05	1.05	47.6445	5e-05	0.0911795	23.5012	3.85265	23.8865	78.32		2	778684	2.56844	0	22	20.9	19.7	4.1	3.9	4.2	28.8	28.7		4.3	4.3		5.96284	5.52875	5.35758	19.7113	19.3359	17.2064	15.6
Cyprus	5	2008	24900	24.9	3.6	29	4.3	5.7907	789269	6.48448	21.302	15.9	3.7	9.88256	2	2	0.8	0.8	34.9691	0	0.0734857	21.7923	0	21.7923	66.17		1	789269	1.267	0	23.6	22	20.9	5.1	4.1	3.9	29.8	28.8	28.7	4.4	4.3	4.3	5.91382	5.96284	5.52875	19.384	19.7113	19.3359	15.5
Cyprus	5	2009	23500	23.5	-1.9	29.5	4.4	5.34091	796875	6.93584	23.2408	15.8	5.4	8.84706	2.5	2.5	0.86	0.86	40.0314	0.0004	0.358902	23.2157	1.2549	23.3412	73.1		0	796875		0	24.9	23.6	22	3.6	5.1	4.1	29	29.8	28.8	4.3	4.4	4.3	6.48448	5.91382	5.96284	21.302	19.384	19.7113	15.9
Cyprus	5	2010	23600	23.6	1.3	29.8	4.5	5.24444	803147	7.17428	25.3329	15.1	6.3	10.5958	1.54	1.54	0.48	0.48	42.3335	0.00178	0.36606	22.6663	1.21397	22.7879	63.4		0	803147	0	0	23.5	24.9	23.6	-1.9	3.6	5.1	29.5	29	29.8	4.4	4.3	4.4	6.93584	6.48448	5.91382	23.2408	21.302	19.384	15.8
Cyprus	5	2011	23700	23.7	0.5	29.1	4.3	5.51163	804435	7.5755	26.9232	14.5	7.9		2.09	2.09	0.39	0.39	55.194	0.00042	0.233704	17.1549	0	17.5278	46		0	804435	0	0	23.6	23.5	24.9	1.3	-1.9	3.6	29.8	29.5	29	4.5	4.4	4.3	7.17428	6.93584	6.48448	25.3329	23.2408	21.302	15.1
Cyprus	5	2012																									0	862011	0	0	23.7	23.6	23.5	0.5	1.3	-1.9	29.1	29.8	29.5	4.3	4.5	4.4	7.5755	7.17428	6.93584	26.9232	25.3329	23.2408	14.5
Czech Republic	6	2000	13500	13.5	4.2				10278098	4.18122	8.04108		8.8	4.21868		5.24			40.3577							0.9	4	10300000	0.38835	0
Czech Republic	6	2001	14500	14.5	3.1	25	3.4	4.26471	10266546	4.87701	9.02543	8	8.1	3.9468					41.231							0.9	3	10300000	0.291262	0	13.5			4.2									4.18122			8.04108
Czech Republic	6	2002	15000	15	2.1				10206436	5.86297	11.4429		7.3	4.03079		4.9			46.2355							0.9	2	10200000	0.196078	0	14.5	13.5		3.1	4.2		25			3.4			4.87701	4.18122		9.02543	8.04108		8
Czech Republic	6	2003	15900	15.9	3.8				10203269	6.08217	11.3833		7.8	3.42733		4.02			40.7516	17.8	0.226006					0.9	4	10200000	0.392157	0	15	14.5	13.5	2.1	3.1	4.2		25			3.4		5.86297	4.87701	4.18122	11.4429	9.02543	8.04108
Czech Republic	6	2004	16900	16.9	4.7				10211455	6.31996	11.2774		8.3	2.74496		4.14		3.73	45.0474							0.9	7	10200000	0.686275	0	15.9	15	14.5	3.8	2.1	3.1			25			3.4	6.08217	5.86297	4.87701	11.3833	11.4429	9.02543
Czech Republic	6	2005	17800	17.8	6.8	26	3.7	4.81081	10220577	7.06428	12.5988	10.4	7.9	2.6476		4.37		4.1	42.7764	32.74	0.253606	5.11418	0	11.8966	84.9	0.9	4	10200000	0.392157	0	16.9	15.9	15	4.7	3.8	2.1							6.31996	6.08217	5.86297	11.2774	11.3833	11.4429
Czech Republic	6	2006	18900	18.9	7	25.3	3.5	5.4	10251079	7.94375	14.1804	9.9	7.1	2.60265	4.13	4.13	3.97	3.97	40.1811			5.81402	0	12.4085	90.47	0.9	4	10300000	0.38835	0	17.8	16.9	15.9	6.8	4.7	3.8	26			3.7			7.06428	6.31996	6.08217	12.5988	11.2774	11.3833	10.4
Czech Republic	6	2007	20700	20.7	5.7	25.3	3.5	5.91429	10287189	8.80415	15.999	9.6	5.3	2.56533	4.2	4.2	4	4	42.2467	44.57	0.478265	5.08399	0	11.5775	47.67	0.9	12	10300000	1.16505	0	18.9	17.8	16.9	7	6.8	4.7	25.3	26		3.5	3.7		7.94375	7.06428	6.31996	14.1804	12.5988	11.2774	9.9
Czech Republic	6	2008	20200	20.2	3.1	24.7	3.4	5.94118	10381130	10.2742	18.5215	9	4.4	2.70876	4.39	4.39	4.21	4.21	38.3484	46.4431	0.38387	5.33661	0	10.7792	43.79	0.9	8	10400000	0.769231	0	20.7	18.9	17.8	5.7	7	6.8	25.3	25.3	26	3.5	3.5	3.7	8.80415	7.94375	7.06428	15.999	14.1804	12.5988	9.6
Czech Republic	6	2009	19400	19.4	-4.5	25.1	3.5	5.54286	10467542	10.4667	18.6271	8.6	6.7	2.90995	5.04	5.04	4.75	4.75	41.2418	48.612	0.372198	5.36898	0.0955334	10.7857	49.9	0.9	4	10500000	0.380952	0	20.2	20.7	18.9	3.1	5.7	7	24.7	25.3	25.3	3.4	3.5	3.5	10.2742	8.80415	7.94375	18.5215	15.999	14.1804	9
Czech Republic	6	2010	19500	19.5	2.5	24.9	3.5	5.57143	10506813	11.1355	19.4004	9	7.3	2.86481	5.3	5.3	5.03	5.03	41.5159	49.4674	0.56154	5.07191	0	10.687	36.3	0.9	5	10500000	0.476191	0	19.4	20.2	20.7	-4.5	3.1	5.7	25.1	24.7	25.3	3.5	3.4	3.5	10.4667	10.2742	8.80415	18.6271	18.5215	15.999	8.6
Czech Republic	6	2011	20100	20.1	1.8	25.2	3.5	5.74286	10532770	11.5307	20.2048	9.8	6.7		5.51	5.51	5.29	5.29	42.8377	53.9832	0.493697	4.4053	0	10.0543	34.2	0.9	9	10500000	0.857143	0	19.5	19.4	20.2	2.5	-4.5	3.1	24.9	25.1	24.7	3.5	3.5	3.4	11.1355	10.4667	10.2742	19.4004	18.6271	18.5215	9
Czech Republic	6	2012																									6	10500000	0.571132	0	20.1	19.5	19.4	1.8	2.5	-4.5	25.2	24.9	25.1	3.5	3.5	3.5	11.5307	11.1355	10.4667	20.2048	19.4004	18.6271	9.8
Denmark	7	2000	25100	25.1	3.5				5330020	21.4733	73.3667		4.3	4.74107					22.908		0.360036					1	20	5330020	3.75233	0
Denmark	7	2001	25300	25.3	0.7	22	3	8.43333	5349212	22.8095	76.8025	10	4.5	4.77267		7.13			23.3492		0.496522					1	31	5349212	5.79525	0	25.1			3.5									21.4733			73.3667
Denmark	7	2002	26300	26.3	0.5				5368354	24.1908	79.9528		4.6	4.9829					25.4082		0.629243					1	31	5368354	5.77458	0	25.3	25.1		0.7	3.5		22			3			22.8095	21.4733		76.8025	73.3667		10
Denmark	7	2003	25700	25.7	0.4	24.8	3.6	7.13889	5383507	24.8113	84.5107	11.7	5.4	4.95402		7.38			32.4138	9.1	1.04579					1	24	5383507	4.45806	0	26.3	25.3	25.1	0.5	0.7	3.5		22			3		24.1908	22.8095	21.4733	79.9528	76.8025	73.3667
Denmark	7	2004	27200	27.2	2.3	23.9	3.4	8	5397640	26.0653	87.4977	10.9	5.5	5.8507					31.4211		1.09066					2	13	5397640	2.40846	0	25.7	26.3	25.3	0.4	0.5	0.7	24.8		22	3.6		3	24.8113	24.1908	22.8095	84.5107	79.9528	76.8025	11.7
Denmark	7	2005	27800	27.8	2.4	23.9	3.5	7.94286	5411405	27.5647	88.9782	11.8	4.8	5.05968		7.53			29.1606	9.1	1.21761	5.15079	3.68998	5.70554	47.6	2	17	5411405	3.14151	0	27.2	25.7	26.3	2.3	0.4	0.5	23.9	24.8		3.4	3.6		26.0653	24.8113	24.1908	87.4977	84.5107	79.9528	10.9
Denmark	7	2006	29300	29.3	3.4	23.7	3.4	8.61765	5427459	29.4049	90.5376	11.7	3.9	5.37452				3.56	24.4866		1.1077	3.86921	2.39523	4.16401	47.23	2	10	5427459	1.84248	0	27.8	27.2	25.7	2.4	2.3	0.4	23.9	23.9	24.8	3.5	3.4	3.6	27.5647	26.0653	24.8113	88.9782	87.4977	84.5107	11.8
Denmark	7	2007	30600	30.6	1.6	25.2	3.7	8.27027	5447084	31.2147	91.7577	11.7	3.8	5.98118					27.8131		1.34512		0		82.33	2	21	5447084	3.85527	0	29.3	27.8	27.2	3.4	2.4	2.3	23.7	23.9	23.9	3.4	3.5	3.4	29.4049	27.5647	26.0653	90.5376	88.9782	87.4977	11.7
Denmark	7	2008	31100	31.1	-0.8	25.1	3.6	8.63889	5475791	33.0486	95.1501	11.8	3.4	5.91148					27.7038		1.35469	5.42387	3.2872	6.00826	85.84	2	13	5475791	2.37409	0	30.6	29.3	27.8	1.6	3.4	2.4	25.2	23.7	23.9	3.7	3.4	3.5	31.2147	29.4049	27.5647	91.7577	90.5376	88.9782	11.7
Denmark	7	2009	29000	29	-5.7	26.9	4.6	6.30435	5511451	35.54	101.908	13.1	6	5.16924		9.12			33.1492		1.33976	4.82632	3.44737	5.37064	83.7	2	14	5511451	2.54017	0	31.1	30.6	29.3	-0.8	1.6	3.4	25.1	25.2	23.7	3.6	3.7	3.4	33.0486	31.2147	29.4049	95.1501	91.7577	90.5376	11.8
Denmark	7	2010	31300	31.3	1.6	26.9	4.4	7.11364	5534738	36.0333	107.894	13.3	7.5	5.95692					34.0034		1.41831	3.82761	1.63729	4.116	84.8	2	8	5534738	1.44542	0	29	31.1	30.6	-5.7	-0.8	1.6	26.9	25.1	25.2	4.6	3.6	3.7	35.54	33.0486	31.2147	101.908	95.1501	91.7577	13.1
Denmark	7	2011	31500	31.5	1.1	27.8	4.4	7.15909	5560628	36.1252	109.083	13	7.6						33.2157		1.36675	3.25503	2.87737	3.70462	68.1	2	10	5560628	1.79836	0	31.3	29	31.1	1.6	-5.7	-0.8	26.9	26.9	25.1	4.4	4.6	3.6	36.0333	35.54	33.0486	107.894	101.908	95.1501	13.3
Denmark	7	2012																									11	5580516	1.97114	0	31.5	31.3	29	1.1	1.6	-5.7	27.8	26.9	26.9	4.4	4.4	4.6	36.1252	36.0333	35.54	109.083	107.894	101.908	13
Estonia	8	2000	8600	8.6	9.7	36	6.3	1.36508	1372071	1.91608	4.79203	18	13.6	2.23021												5	354	1372071	258.004	0
Estonia	8	2001	9200	9.2	6.3	35	6.1	1.5082	1366959	2.06956	5.17792	18	12.6	4.59414												6	1340	1366959	980.278	1	8.6			9.7			36			6.3			1.91608			4.79203			18
Estonia	8	2002	10200	10.2	6.6	35	6.1	1.67213	1361242	2.38679	5.67203	18	10.3	4.64282												8	702	1361242	515.706	1	9.2	8.6		6.3	9.7		35	36		6.1	6.3		2.06956	1.91608		5.17792	4.79203		18
Estonia	8	2003	11300	11.3	7.8	34	5.9	1.91525	1356045	2.63413	6.3464	18	10.1	4.45413						2.83574	0.0442463					9	346	1356045	255.154	0	10.2	9.2	8.6	6.6	6.3	9.7	35	35	36	6.1	6.1	6.3	2.38679	2.06956	1.91608	5.67203	5.17792	4.79203	18
Estonia	8	2004	12400	12.4	6.3	37.4	7.2	1.72222	1351069	2.89771	7.29348	20.2	9.7	3.65636				15.1542			0.187259					10	247	1351069	182.818	0	11.3	10.2	9.2	7.8	6.6	6.3	34	35	35	5.9	6.1	6.1	2.63413	2.38679	2.06956	6.3464	5.67203	5.17792	18
Estonia	8	2005	13800	13.8	8.9	34.1	5.9	2.33898	1347510	3.3855	8.11719	18.3	7.9	5.09087						8.676	0.371055				59.9	11	192	1347510	142.485	0	12.4	11.3	10.2	6.3	7.8	6.6	37.4	34	35	7.2	5.9	6.1	2.89771	2.63413	2.38679	7.29348	6.3464	5.67203	20.2
Estonia	8	2006	15600	15.6	10.1	33.1	5.5	2.83636	1344684	4.15339	9.37321	18.3	5.9	7.29539											60.39	11	191	1344684	142.041	0	13.8	12.4	11.3	8.9	6.3	7.8	34.1	37.4	34	5.9	7.2	5.9	3.3855	2.89771	2.63413	8.11719	7.29348	6.3464	18.3
Estonia	8	2007	17500	17.5	7.5	33.4	5.5	3.18182	1342409	5.178	11.1687	19.4	4.6	10.794						19.6581	0.777706					12	115	1342409	85.6669	0	15.6	13.8	12.4	10.1	8.9	6.3	33.1	34.1	37.4	5.5	5.9	7.2	4.15339	3.3855	2.89771	9.37321	8.11719	7.29348	18.3
Estonia	8	2008	17200	17.2	-4.2	30.9	5	3.44	1340935	6.2971	14.0499	19.5	5.5	11.6188					13.1252	20.3337	0.751714	41.0907		41.6127	82.65	12	36	1340935	26.8469	0	17.5	15.6	13.8	7.5	10.1	8.9	33.4	33.1	34.1	5.5	5.5	5.9	5.178	4.15339	3.3855	11.1687	9.37321	8.11719	19.4
Estonia	8	2009	14700	14.7	-14.1	31.4	5	2.94	1340415	5.78627	16.2069	19.7	13.8	7.77371					11.7128	22.7751	0.75499	45.6575	0		85.7	12	85	1340415	63.4132	0	17.2	17.5	15.6	-4.2	7.5	10.1	30.9	33.4	33.1	5	5.5	5.5	6.2971	5.178	4.15339	14.0499	11.1687	9.37321	19.5
Estonia	8	2010	15500	15.5	3.3	31.3	5	3.1	1340127	5.68677	15.5896	15.8	16.9	6.72324					13.1331	24.0348	0.793955	40.5995			92.2	13	62	1340127	46.2643	0	14.7	17.2	17.5	-14.1	-4.2	7.5	31.4	30.9	33.4	5	5	5.5	5.78627	6.2971	5.178	16.2069	14.0499	11.1687	19.7
Estonia	8	2011	16900	16.9	8.3	31.9	5.3	3.18868	1340194	6.0633	15.5806	17.5	12.5						12.1624	21.3031	0.802869	30.5926			88.6	13	69	1340194	51.4851	0	15.5	14.7	17.2	3.3	-14.1	-4.2	31.3	31.4	30.9	5	5	5	5.68677	5.78627	6.2971	15.5896	16.2069	14.0499	15.8
Estonia	8	2012																									72	1339662	53.9816	0	16.9	15.5	14.7	8.3	3.3	-14.1	31.9	31.3	31.4	5.3	5	5	6.0633	5.68677	5.78627	15.5806	15.5896	16.2069	17.5
Finland	9	2000	22300	22.3	5.3	24	3.3	6.75758	5171302	14.6791	51.9908	11	9.8	25.9992		4.6			17.5778							0.9	57	5171302	11.0224	0
Finland	9	2001	22800	22.8	2.3	27	3.7	6.16216	5181115	15.765	54	11	9.1	28.6985		5.3			14.3019		0.0386017					0.9	51	5181115	9.84344	0	22.3			5.3			24			3.3			14.6791			51.9908			11
Finland	9	2002	23500	23.5	1.8	26	3.7	6.35135	5194901	17.0821	57.4775	11	9.1	12.7375				4.5	18.9801		0.0769986					0.9	25	5194901	4.81241	0	22.8	22.3		2.3	5.3		27	24		3.7	3.3		15.765	14.6791		54	51.9908		11
Finland	9	2003	23300	23.3	2	26	3.6	6.47222	5206295	18.1146	59.77	11	9	11.4746					15.5965	14.35	0.115245					0.9	22	5206295	4.22565	0	23.5	22.8	22.3	1.8	2.3	5.3	26	27	24	3.7	3.7	3.3	17.0821	15.765	14.6791	57.4775	54	51.9908	11
Finland	9	2004	25200	25.2	4.1	25.5	3.5	7.2	5219732	19.3305	62.2388	11	8.8	10.0944		4.75			14.0812		0.134106					0.9	10	5219732	1.91581	0	23.3	23.5	22.8	2	1.8	2.3	26	26	27	3.6	3.7	3.7	18.1146	17.0821	15.765	59.77	57.4775	54	11
Finland	9	2005	25700	25.7	2.9	26	3.6	7.13889	5236611	20.5935	63.8676	11.7	8.4	9.88617					12.0498	18.919		11.0124	0.381926	17.0492	57.26	0.9	16	5236611	3.05541	0	25.2	23.3	23.5	4.1	2	1.8	25.5	26	26	3.5	3.6	3.7	19.3305	18.1146	17.0821	62.2388	59.77	57.4775	11
Finland	9	2006	27000	27	4.4	25.9	3.6	7.5	5255580	21.6817	65.3496	12.6	7.7	9.20355					9.36148			9.83716	0.190274	14.7082	55.95	0.9	10	5255580	1.90274	0	25.7	25.2	23.3	2.9	4.1	2	26	25.5	26	3.6	3.5	3.6	20.5935	19.3305	18.1146	63.8676	62.2388	59.77	11.7
Finland	9	2007	29400	29.4	5.3	26.2	3.7	7.94595	5276955	22.5717	68.1454	13	6.9	9.69309					7.54223	26.48	0.189503	9.87312	0	13.8527	53.06	0.9	12	5276955	2.27404	0	27	25.7	25.2	4.4	2.9	4.1	25.9	26	25.5	3.6	3.6	3.5	21.6817	20.5935	19.3305	65.3496	63.8676	62.2388	12.6
Finland	9	2008	29800	29.8	0.3	26.3	3.8	7.84211	5300484	24.5449	71.4425	13.6	6.4	10.6764					6.33904	27.2	0.282993	8.96145	0	12.0932	50.89	0.9	7	5300484	1.32063	0	29.4	27	25.7	5.3	4.4	2.9	26.2	25.9	26	3.7	3.6	3.6	22.5717	21.6817	20.5935	68.1454	65.3496	63.8676	13
Finland	9	2009	26900	26.9	-8.5	25.9	3.7	7.27027	5326314	25.7138	77.5865	13.8	8.2	13.6436					5.68874	30.665	0.337945	10.7016	0	13.1986	54	0.9	13	5326314	2.44071	0	29.8	29.4	27	0.3	5.3	4.4	26.3	26.2	25.9	3.8	3.7	3.6	24.5449	22.5717	21.6817	71.4425	68.1454	65.3496	13.6
Finland	9	2010	27700	27.7	3.4	25.4	3.6	7.69444	5351427	26.4042	80.1936	13.1	8.4	14.1383					5.307	34		5.17875	0	6.74736	50.1	0.9	8	5351427	1.49493	0	26.9	29.8	29.4	-8.5	0.3	5.3	25.9	26.3	26.2	3.7	3.8	3.7	25.7138	24.5449	22.5717	77.5865	71.4425	68.1454	13.8
Finland	9	2011	28700	28.7	2.7	25.8	3.7	7.75676	5375276	27.5874	83.5939	13.7	7.8						4.63232	35.3901	0.372074	8.40887			47.7	1	8	5375276	1.4883	0	27.7	26.9	29.8	3.4	-8.5	0.3	25.4	25.9	26.3	3.6	3.7	3.8	26.4042	25.7138	24.5449	80.1936	77.5865	71.4425	13.1
Finland	9	2012																									7	5401267	1.29599	0	28.7	27.7	26.9	2.7	3.4	-8.5	25.8	25.4	25.9	3.7	3.6	3.7	27.5874	26.4042	25.7138	83.5939	80.1936	77.5865	13.7
France	11	2000	21900	21.9	3.7	28	4.2	5.21429	60545024	16.7766	48.8076	16	9	0.702618												3		60500000		0
France	11	2001	22800	22.8	1.8	27	3.9	5.84615	60979316	17.4302	50.3261	13	8.2	0.663668												4		61000000		0	21.9			3.7			28			4.2			16.7766			48.8076			16
France	11	2002	23600	23.6	0.9	27	3.9	6.05128	61424036	18.5201	52.52	12	8.3	0.840876												4		61400000		0	22.8	21.9		1.8	3.7		27	28		3.9	4.2		17.4302	16.7766		50.3261	48.8076		13
France	11	2003	23100	23.1	0.9	27	3.8	6.07895	61864088	19.5458	55.147	12	8.9	0.985063					11.6514	95.98	1.51526					4	207	61900000	3.3441	0	23.6	22.8	21.9	0.9	1.8	3.7	27	27	28	3.9	3.9	4.2	18.5201	17.4302	16.7766	52.52	50.3261	48.8076	12
France	11	2004	23700	23.7	2.5	28.2	4.2	5.64286	62292241	20.3865	57.2559	13.5	9.3	1.01072												4	194	62300000	3.11396	0	23.1	23.6	22.8	0.9	0.9	1.8	27	27	27	3.8	3.9	3.9	19.5458	18.5201	17.4302	55.147	52.52	50.3261	12
France	11	2005	24700	24.7	1.8	27.7	4	6.175	62772870	21.2206	59.2253	13	9.3	0.973032	6.9	6.9			6.63822		1.58422	2.28478	1.60356	2.45966		4	182	62800000	2.89809	0	23.7	23.1	23.6	2.5	0.9	0.9	28.2	27	27	4.2	3.8	3.9	20.3865	19.5458	18.5201	57.2559	55.147	52.52	13.5
France	11	2006	25600	25.6	2.5	27.3	4	6.4	63229635	21.9261	62.4789	13.2	9.2	0.916026					12.7298			3.58851	2.65698	3.88742		4	172	63200000	2.72152	0	24.7	23.7	23.1	1.8	2.5	0.9	27.7	28.2	27	4	4.2	3.8	21.2206	20.3865	19.5458	59.2253	57.2559	55.147	13
France	11	2007	26900	26.9	2.3	26.6	3.9	6.89744	63645065	22.5912	64.7368	13.1	8.4	0.910833					15.2439	101	1.88546	3.10472	2.4668	3.37654	78.11	4	154	63600000	2.42138	0	25.6	24.7	23.7	2.5	1.8	2.5	27.3	27.7	28.2	4	4	4.2	21.9261	21.2206	20.3865	62.4789	59.2253	57.2559	13.2
France	11	2008	26700	26.7	-0.1	29.8	4.4	6.06818	64007193	23.0799	67.1876	12.7	7.8	0.957392					14.4562	138	2.04166	3.95737	3.43711	4.32451	79.93	4	141	64000000	2.20312	0	26.9	25.6	24.7	2.3	2.5	1.8	26.6	27.3	27.7	3.9	4	4	22.5912	21.9261	21.2206	64.7368	62.4789	59.2253	13.1
France	11	2009	25600	25.6	-3.1	29.9	4.4	5.81818	64350226	23.7474	69.9371	12.9	9.5	0.933485					16.8515		2.13738	4.83914	3.58973	5.20278	79.4	4	125	64400000	1.94099	0	26.7	26.9	25.6	-0.1	2.3	2.5	29.8	26.6	27.3	4.4	3.9	4	23.0799	22.5912	21.9261	67.1876	64.7368	62.4789	12.7
France	11	2010	26500	26.5	1.7	29.8	4.5	5.88889	64694497	24.4808	71.4959	13.3	9.7	0.907187	7.9	7.9			16.5207	138	2.2413	4.54805	3.28966	4.9107	79.4	4	124	64700000	1.91654	0	25.6	26.7	26.9	-3.1	-0.1	2.3	29.9	29.8	26.6	4.4	4.4	3.9	23.7474	23.0799	22.5912	69.9371	67.1876	64.7368	12.9
France	11	2011	27300	27.3	2	30.8	4.6	5.93478	65048412	25.3476	73.207	14	9.6						17.2056			3.07463	2.56732		78.4	4	116	65000000	1.78462	0	26.5	25.6	26.7	1.7	-3.1	-0.1	29.8	29.9	29.8	4.5	4.4	4.4	24.4808	23.7474	23.0799	71.4959	69.9371	67.1876	13.3
France	11	2012														2.82											76	65300000	1.16336	0	27.3	26.5	25.6	2	1.7	-3.1	30.8	29.8	29.9	4.6	4.5	4.4	25.3476	24.4808	23.7474	73.207	71.4959	69.9371	14
Germany	12	2000	22400	22.4	3.1	25	3.5	6.4	82163472	16.5232	52.4114	10	8	9.32215				2.65	7.38893							0.9	170	82200000	2.06813	0
Germany	12	2001	22900	22.9	1.5	25	3.6	6.36111	82259536	17.2041	53.6169	11	7.9	9.69942					7.25752							1	115	82300000	1.39733	0	22.4			3.1			25			3.5			16.5232			52.4114			10
Germany	12	2002	23400	23.4	0				82440312	17.8092	54.9537		8.7	9.2234		2.6			11.6133		0.557979					1	108	82400000	1.31068	0	22.9	22.4		1.5	3.1		25	25		3.6	3.5		17.2041	16.5232		53.6169	52.4114		11
Germany	12	2003	24000	24	-0.4				82536680	18.1943	56.4622		9.8	8.88999					13.1857		0.638504					1	140	82500000	1.69697	0	23.4	22.9	22.4	0	1.5	3.1		25	25		3.6	3.5	17.8092	17.2041	16.5232	54.9537	53.6169	52.4114
Germany	12	2004	25000	25	1.2				82531671	17.6102	56.7503		10.5	9.12946		3.25			15.9987		0.699125					1	131	82500000	1.58788	0	24	23.4	22.9	-0.4	0	1.5			25			3.6	18.1943	17.8092	17.2041	56.4622	54.9537	53.6169
Germany	12	2005	26100	26.1	0.7	26.1	3.8	6.86842	82500849	18.0992	57.517	12.2	11.3	8.72743	3.3	3.3			17.0095		0.739386	10.975	25.6155	13.8562		1	140	82500000	1.69697	0	25	24	23.4	1.2	-0.4	0							17.6102	18.1943	17.8092	56.7503	56.4622	54.9537
Germany	12	2006	27300	27.3	3.7	26.8	4.1	6.65854	82437995	18.5582	57.5257	12.5	10.3	7.86834	3.3	3.3			17.35		0.782406	8.68289	17.7709	10.682		1	164	82400000	1.99029	0	26.1	25	24	0.7	1.2	-0.4	26.1			3.8			18.0992	17.6102	18.1943	57.517	56.7503	56.4622	12.2
Germany	12	2007	28900	28.9	3.3	30.4	4.9	5.89796	82314906	19.2602	57.1245	15.2	8.7	7.78632	3.96	3.96			23.681		0.835815	9.39563	19.8749	11.7974		1	154	82300000	1.8712	0	27.3	26.1	25	3.7	0.7	1.2	26.8	26.1		4.1	3.8		18.5582	18.0992	17.6102	57.5257	57.517	56.7503	12.5
Germany	12	2008	29000	29	1.1	30.2	4.8	6.04167	82217837	20.0322	58.0081	15.2	7.5	6.79962	3.71	3.71			16.7603		0.878155					1	126	82200000	1.53285	0	28.9	27.3	26.1	3.3	3.7	0.7	30.4	26.8	26.1	4.9	4.1	3.8	19.2602	18.5582	18.0992	57.1245	57.5257	57.517	15.2
Germany	12	2009	27000	27	-5.1	29.1	4.5	6	82002356	21.2555	61.4678	15.5	7.8	6.21507	4.06	4.06			18.9873		0.90973					1	101	82000000	1.23171	0	29	28.9	27.3	1.1	3.3	3.7	30.2	30.4	26.8	4.8	4.9	4.1	20.0322	19.2602	18.5582	58.0081	57.1245	57.5257	15.2
Germany	12	2010	29000	29	4	29.3	4.5	6.44444	81802257	21.8185	62.5667	15.6	7.1	6.06609					19.5117		0.946184	13.892	24.4685	30.0869	71.6	2	93	81800000	1.13692	0	27	29	28.9	-5.1	1.1	3.3	29.1	30.2	30.4	4.5	4.8	4.9	21.2555	20.0322	19.2602	61.4678	58.0081	57.1245	15.5
Germany	12	2011	30500	30.5	3.3	29	4.5	6.77778	81751602	22.325	62.1725	15.8	5.9						25.0992		0.932092	13.6401	24.6723	16.8669		2	90	81800000	1.10024	0	29	27	29	4	-5.1	1.1	29.3	29.1	30.2	4.5	4.5	4.8	21.8185	21.2555	20.0322	62.5667	61.4678	58.0081	15.6
Germany	12	2012																									81	81800000	0.989691	0	30.5	29	27	3.3	4	-5.1	29	29.3	29.1	4.5	4.5	4.5	22.325	21.8185	21.2555	62.1725	62.5667	61.4678	15.8
Greece	13	2000	16000	16	4.5	33	5.8	2.75862	10903757	4.95453	21.5171	20	11.2	7.13974		3.6			9.62054		0.102717					1	21	10900000	1.9266	0
Greece	13	2001	17100	17.1	4.2	33	5.7	3	10931206	6.82633	22.2089	20	10.7	8.98346		2.47			18.4701		0.104838					1	13	10900000	1.19266	0	16			4.5			33			5.8			4.95453			21.5171			20
Greece	13	2002	18400	18.4	3.4				10968708	7.10202	24.1961		10.3	9.5034		2.38			16.2918		0.147328					1	11	11000000	1	0	17.1	16		4.2	4.5		33	33		5.7	5.8		6.82633	4.95453		22.2089	21.5171		20
Greece	13	2003	19200	19.2	5.9	34.7	6.4	3	11006377	8.17617	23.709	20.7	9.7	9.90698				1.29	17.29	0.43836	0.209515					2	9	11000000	0.818182	0	18.4	17.1	16	3.4	4.2	4.5		33	33		5.7	5.8	7.10202	6.82633	4.95453	24.1961	22.2089	21.5171
Greece	13	2004	20300	20.3	4.4	33	5.9	3.44068	11040650	9.17247	24.2214	19.9	10.5	8.00496				1.38	19.5822		0.302156					2	14	11000000	1.27273	0	19.2	18.4	17.1	5.9	3.4	4.2	34.7		33	6.4		5.7	8.17617	7.10202	6.82633	23.709	24.1961	22.2089	20.7
Greece	13	2005	20400	20.4	2.3	33.2	5.8	3.51724	11082751	10.2754	26.6522	19.6	9.9	9.18815	2.7	2.7		1.236	20.0762	0.29782	0.324468	7.49543	0.452595	7.54975	55.55	2	20	11100000	1.8018	0	20.3	19.2	18.4	4.4	5.9	3.4	33	34.7		5.9	6.4		9.17247	8.17617	7.10202	24.2214	23.709	24.1961	19.9
Greece	13	2006	21800	21.8	5.5	34.3	6.1	3.57377	11125179	12.1364	28.2566	20.5	8.9	8.62908	2.73	2.73	1.3	1.3	21.5098		0.35505	8.33245	0.449431	8.39537	58.16	2	12	11100000	1.08108	0	20.4	20.3	19.2	2.3	4.4	5.9	33.2	33	34.7	5.8	5.9	6.4	10.2754	9.17247	8.17617	26.6522	24.2214	23.709	19.6
Greece	13	2007	22500	22.5	3.5	34.3	6	3.75	11171740	12.699	31.9861	20.3	8.3	8.29862	2.68	2.68	1.32	1.32	20.1043	0.64958		6.91924	0.268535	6.9461	62.19	2	12	11200000	1.07143	0	21.8	20.4	20.3	5.5	2.3	4.4	34.3	33.2	33	6.1	5.8	5.9	12.1364	10.2754	9.17247	28.2566	26.6522	24.2214	20.5
Greece	13	2008	23100	23.1	-0.2	33.4	5.9	3.91525	11213785	14.8291	35.3199	20.1	7.7	10.5772	3.19	3.19	1.08	1.08	19.8327	0.55109	0.450606	6.17098	0.178352	6.19773	62.59	2	9	11200000	0.803571	0	22.5	21.8	20.4	3.5	5.5	2.3	34.3	34.3	33.2	6	6.1	5.8	12.699	12.1364	10.2754	31.9861	28.2566	26.6522	20.3
Greece	13	2009	22100	22.1	-3.1	33.1	5.8	3.81034	11260402	15.2392	37.8557	19.7	9.5	10.9543	2.99	2.99	1.41	1.41	23.1164	0.68579	0.476004	8.76523	1.2433	8.88956	62	2	15	11300000	1.32743	0	23.1	22.5	21.8	-0.2	3.5	5.5	33.4	34.3	34.3	5.9	6	6.1	14.8291	12.699	12.1364	35.3199	31.9861	28.2566	20.1
Greece	13	2010	21200	21.2	-4.9	32.9	5.6	3.78571	11305118	13.9963	37.1531	20.1	12.6	8.8544	2.72	2.72	1.25	1.25	21.592	0.61516	0.554085	8.86713	1.05899	8.99071	67	2	25	11300000	2.21239	0	22.1	23.1	22.5	-3.1	-0.2	3.5	33.1	33.4	34.3	5.8	5.9	6	15.2392	14.8291	12.699	37.8557	35.3199	31.9861	19.7
Greece	13	2011	19900	19.9	-7.1	33.5	6	3.31667	11309885	11.0275	37.5495	21.4	17.7				1.04	1.04	22.7412	1.19397	0.599741	10.9727	1.50311	11.1407	61.7	2	307	11300000	27.1681	1	21.2	22.1	23.1	-4.9	-3.1	-0.2	32.9	33.1	33.4	5.6	5.8	5.9	13.9963	15.2392	14.8291	37.1531	37.8557	35.3199	20.1
Greece	13	2012																									484	11300000	43.5133	1	19.9	21.2	22.1	-7.1	-4.9	-3.1	33.5	32.9	33.1	6	5.6	5.8	11.0275	13.9963	15.2392	37.5495	37.1531	37.8557	21.4
Hungary	14	2000	10300	10.3	4.2	26	3.3	3.12121	10221644	2.44403	7.34755	11	6.3	3.3791					45.9907							0.9	1	10200000	0.0980392	0
Hungary	14	2001	11500	11.5	3.7	25	3.1	3.70968	10200298	2.81825	8.40985	11	5.6	4.24693					42.5674							0.9	3	10200000	0.294118	0	10.3			4.2			26			3.3			2.44403			7.34755			11
Hungary	14	2002	12500	12.5	4.5	24	3	4.16667	10174853	3.78453	10.7292	10	5.6	4.70768					46.3594							0.9	1	10200000	0.0980392	0	11.5	10.3		3.7	4.2		25	26		3.1	3.3		2.81825	2.44403		8.40985	7.34755		11
Hungary	14	2003	13000	13	3.9	27	3.3	3.93939	10142362	4.18502	11.7099	12	5.8	3.33946					58.7437	0.511	0.0739473					0.9	1	10100000	0.0990099	0	12.5	11.5	10.3	4.5	3.7	4.2	24	25	26	3	3.1	3.3	3.78453	2.81825	2.44403	10.7292	8.40985	7.34755	10
Hungary	14	2004	13600	13.6	4.8				10116742	4.45361	13.0693		6.1	6.60094		3.48			55.8974							0.9	2	10100000	0.19802	0	13	12.5	11.5	3.9	4.5	3.7	27	24	25	3.3	3	3.1	4.18502	3.78453	2.81825	11.7099	10.7292	8.40985	12
Hungary	14	2005	14200	14.2	4	27.6	4	3.55	10097549	4.94932	14.9356	13.5	7.2	7.55233				0.56	62.5795	1.0539	0.07586	8.10167	0.791281	9.10637	86.52	0.9	2	10100000	0.19802	0	13.6	13	12.5	4.8	3.9	4.5		27	24		3.3	3	4.45361	4.18502	3.78453	13.0693	11.7099	10.7292
Hungary	14	2006	14900	14.9	3.9	33.3	5.5	2.70909	10076581	4.9878	15.711	15.9	7.5	6.68878					56.2989			8.58426	0.39696	9.8843	90.66	0.9	0	10100000	0	0	14.2	13.6	13	4	4.8	3.9	27.6		27	4		3.3	4.94932	4.45361	4.18502	14.9356	13.0693	11.7099	13.5
Hungary	14	2007	15400	15.4	0.1	25.6	3.7	4.16216	10066158	4.88985	17.4181	12.3	7.4	4.64527			0.89	0.89	27.1504	2.13774	0.0801696	3.02002	0.894085	4.02338	54.88	0.9	3	10100000	0.29703	0	14.9	14.2	13.6	3.9	4	4.8	33.3	27.6		5.5	4		4.9878	4.94932	4.45361	15.711	14.9356	13.0693	15.9
Hungary	14	2008	16000	16	0.9	25.2	3.6	4.44444	10045401	5.15609	18.6917	12.4	7.8	5.43931			0.82	0.82	20.2879	2.98098	0.0798375	1.57286	0.199096	2.06064	60.81	0.9	2	10000000	0.2	0	15.4	14.9	14.2	0.1	3.9	4	25.6	33.3	27.6	3.7	5.5	4	4.88985	4.9878	4.94932	17.4181	15.711	14.9356	12.3
Hungary	14	2009	15300	15.3	-6.8	24.7	3.5	4.37143	10030975	4.62657	16.9456	12.4	10	0.712792					28.3522	3.92336	0.0988937	2.56206	0.199382	3.40944	61.5	0.9	0	10000000	0	0	16	15.4	14.9	0.9	0.1	3.9	25.2	25.6	33.3	3.6	3.7	5.5	5.15609	4.88985	4.9878	18.6917	17.4181	15.711	12.4
Hungary	14	2010	15900	15.9	1.3	24.1	3.4	4.67647	10014324	4.97627	17.0781	12.3	11.2	0.792864					30.3765	5.04251	0.102953	1.77846	0.201212	2.49602	59.8	0.9	0	10000000	0	0	15.3	16	15.4	-6.8	0.9	0.1	24.7	25.2	25.6	3.5	3.6	3.7	4.62657	5.15609	4.88985	16.9456	18.6917	17.4181	12.4
Hungary	14	2011	16500	16.5	1.6	26.8	3.9	4.23077	9985722	5.13904	17.0853	13.8	10.9						32.2661	6.48269	0.0639914	1.2618	0	2.47353	44.8	0.9	0	9985722	0	0	15.9	15.3	16	1.3	-6.8	0.9	24.1	24.7	25.2	3.4	3.5	3.6	4.97627	4.62657	5.15609	17.0781	16.9456	18.6917	12.3
Hungary	14	2012																									0	9957731	0	0	16.5	15.9	15.3	1.6	1.3	-6.8	26.8	24.1	24.7	3.9	3.4	3.5	5.13904	4.97627	4.62657	17.0853	17.0781	16.9456	13.8
Iceland	15	2000	25100	25.1	4.3				279049	27.0419	25.9775			3.69111												2		279049		0
Iceland	15	2001	26100	26.1	3.9				283361	24.6541	24.5306			4.12901												2	2	283361	7.05814	0	25.1			4.3									27.0419			25.9775
Iceland	15	2002	26600	26.6	0.1				286575	28.6208	28.6731			4.22228												2	1	286575	3.48949	0	26.1	25.1		3.9	4.3								24.6541	27.0419		24.5306	25.9775
Iceland	15	2003	26000	26	2.4				288471	29.8124	32.7451		3.3	5.16516												2	1	288471	3.46655	0	26.6	26.1	25.1	0.1	3.9	4.3							28.6208	24.6541	27.0419	28.6731	24.5306	25.9775
Iceland	15	2004	28400	28.4	7.8	24.1	3.4	8.35294	290570	31.008	34.7042	10	3.1	5.67849												2		290570		0	26	26.6	26.1	2.4	0.1	3.9							29.8124	28.6208	24.6541	32.7451	28.6731	24.5306
Iceland	15	2005	29300	29.3	7.2	25.1	3.5	8.37143	293577	36.1132	40.4868	9.7	2.6	3.23595												3		293577		0	28.4	26	26.6	7.8	2.4	0.1	24.1			3.4			31.008	29.8124	28.6208	34.7042	32.7451	28.6731	10
Iceland	15	2006	29200	29.2	4.7	26.3	3.7	7.89189	299891	35.1494	36.8367	9.6	2.9	3.06778												3	1	299891	3.33454	0	29.3	28.4	26	7.2	7.8	2.4	25.1	24.1		3.5	3.4		36.1132	31.008	29.8124	40.4868	34.7042	32.7451	9.7
Iceland	15	2007	30200	30.2	6	28	3.9	7.74359	307672	38.2583	41.3102	10.1	2.3	3.38022												3	1	307672	3.25021	0	29.2	29.3	28.4	4.7	7.2	7.8	26.3	25.1	24.1	3.7	3.5	3.4	35.1494	36.1132	31.008	36.8367	40.4868	34.7042	9.6
Iceland	15	2008	30900	30.9	1.2	27.3	3.8	8.13158	315459	25.8576	29.0719	10.1	3	3.29678												3	0	315459	0	0	30.2	29.2	29.3	6	4.7	7.2	28	26.3	25.1	3.9	3.7	3.5	38.2583	35.1494	36.1132	41.3102	36.8367	40.4868	10.1
Iceland	15	2009	28300	28.3	-6.6	29.6	4.2	6.7381	319368	22.651	30.7013	10.2	7.2	3.1625												3	5	319368	15.6559	0	30.9	30.2	29.2	1.2	6	4.7	27.3	28	26.3	3.8	3.9	3.7	25.8576	38.2583	35.1494	29.0719	41.3102	36.8367	10.1
Iceland	15	2010	27300	27.3	-4.1	25.7	3.6	7.58333	317630	23.5337	33.4635	9.8	7.6	2.9909												3	9	317630	28.3348	0	28.3	30.9	30.2	-6.6	1.2	6	29.6	27.3	28	4.2	3.8	3.9	22.651	25.8576	38.2583	30.7013	29.0719	41.3102	10.2
Iceland	15	2011	28100	28.1	2.9	23.6	3.3	8.51515	318452	24.1544	36.9098	9.2	7.1			5.6										3	12	318452	37.6823	0	27.3	28.3	30.9	-4.1	-6.6	1.2	25.7	29.6	27.3	3.6	4.2	3.8	23.5337	22.651	25.8576	33.4635	30.7013	29.0719	9.8
Iceland	15	2012														5.7											3	319575	9.38747	0	28.1	27.3	28.3	2.9	-4.1	-6.6	23.6	25.7	29.6	3.3	3.6	4.2	24.1544	23.5337	22.651	36.9098	33.4635	30.7013	9.2
Ireland	16	2000	25100	25.1	10.7	30	4.7	5.34043	3777565	15.4753	23.2563	20	4.2	4.5982					52.4412		1.31646					2	83	3777565	21.9718	0
Ireland	16	2001	26300	26.3	5.3	29	4.5	5.84444	3832783	19.0379	26.8612	21	3.9	5.73474					53.6686		1.46369					2	38	3832783	9.91447	0	25.1			10.7			30			4.7			15.4753			23.2563			20
Ireland	16	2002	28300	28.3	5.6				3899702	21.9491	31.5219		4.5	6.74923					53.5169		1.52678					2	50	3899702	12.8215	0	26.3	25.1		5.3	10.7		29	30		4.5	4.7		19.0379	15.4753		26.8612	23.2563		21
Ireland	16	2003	29300	29.3	3.9	30.6	4.9	5.97959	3964191	24.1729	33.8569	20.5	4.6	6.12988					54.9419		1.62555					2	50	3964191	12.6129	0	28.3	26.3	25.1	5.6	5.3	10.7		29	30		4.5	4.7	21.9491	19.0379	15.4753	31.5219	26.8612	23.2563
Ireland	16	2004	30900	30.9	4.4	31.5	4.9	6.30612	4028851	26.377	36.9525	20.9	4.5	5.63436		7.2			44.1813		1.71885					3	72	4028851	17.8711	0	29.3	28.3	26.3	3.9	5.6	5.3	30.6		29	4.9		4.5	24.1729	21.9491	19.0379	33.8569	31.5219	26.8612	20.5
Ireland	16	2005	32500	32.5	5.9	31.9	5	6.5	4111672	25.8617	42.5754	19.7	4.4	6.67612					48.8123		1.76619	26.0029	9.0051	26.9034	65.23	3	66	4111672	16.0519	0	30.9	29.3	28.3	4.4	3.9	5.6	31.5	30.6		4.9	4.9		26.377	24.1729	21.9491	36.9525	33.8569	31.5219	20.9
Ireland	16	2006	34400	34.4	5.4	31.9	4.9	7.02041	4208156	27.3305	45.7956	18.5	4.5	7.49022					54.1092		1.81077	26.2585	5.46558	26.8051	69.72	3	58	4208156	13.7828	0	32.5	30.9	29.3	5.9	4.4	3.9	31.9	31.5	30.6	5	4.9	4.9	25.8617	26.377	24.1729	42.5754	36.9525	33.8569	19.7
Ireland	16	2007	36500	36.5	5.4	31.3	4.8	7.60417	4312526	29.8855	51.0063	17.2	4.7	8.85096					57.391	10.972	1.84161	26.8056	6.49271	27.4781	59.93	3	50	4312526	11.5941	0	34.4	32.5	30.9	5.4	5.9	4.4	31.9	31.9	31.5	4.9	5	4.9	27.3305	25.8617	26.377	45.7956	42.5754	36.9525	18.5
Ireland	16	2008	32900	32.9	-2.1	29.9	4.4	7.47727	4401335	31.0326	56.4247	15.5	6.4	10.4218					63.0263		1.87807	27.1508	2.72645	27.4689	61.6	3	36	4401335	8.17934	0	36.5	34.4	32.5	5.4	5.4	5.9	31.3	31.9	31.9	4.8	4.9	5	29.8855	27.3305	25.8617	51.0063	45.7956	42.5754	17.2
Ireland	16	2009	30200	30.2	-5.5	28.8	4.2	7.19048	4450030	30.2584	61.2189	15	12	9.77072					77.0781		1.92156	22.5841	2.92133	22.8762	58.8	3	30	4450030	6.74153	0	32.9	36.5	34.4	-2.1	5.4	5.4	29.9	31.3	31.9	4.4	4.8	4.9	31.0326	29.8855	27.3305	56.4247	51.0063	45.7956	15.5
Ireland	16	2010	31300	31.3	-0.8	33.2	5.3	5.90566	4467854	28.1041	60.5136	16.1	13.9	10.5778					83.7091		1.95329	22.7044	1.14373	22.9311	56.8	3	22	4467854	4.92406	0	30.2	32.9	36.5	-5.5	-2.1	5.4	28.8	29.9	31.3	4.2	4.4	4.8	30.2584	31.0326	29.8855	61.2189	56.4247	51.0063	15
Ireland	16	2011	32600	32.6	1.4	29.8	4.6	7.08696	4480858	26.6587	61.3041	15.2	14.7			7.88					1.94806	22.6519	1.11586	22.8751	56.8	3	16	4480858	3.57075	0	31.3	30.2	32.9	-0.8	-5.5	-2.1	33.2	28.8	29.9	5.3	4.2	4.4	28.1041	30.2584	31.0326	60.5136	61.2189	56.4247	16.1
Ireland	16	2012														6.68											13	4582769	2.83675	0	32.6	31.3	30.2	1.4	-0.8	-5.5	29.8	33.2	28.8	4.6	5.3	4.2	26.6587	28.1041	30.2584	61.3041	60.5136	61.2189	15.2
Italy	17	2000	22400	22.4	3.7	29	4.8	4.66667	56923524	12.5918	36.6411	18	10	6.11346		7.43			55.355		1.47343					4				0
Italy	17	2001	23400	23.4	1.9	29	4.8	4.875	56960692	13.7842	38.1424	19	9	6.32805		7.49			57.8329		1.46543					4				0	22.4			3.7			29			4.8			12.5918			36.6411			18
Italy	17	2002	23000	23	0.5				56993742	14.4798	40.2632		8.5	6.66126		7.72			57.6326		1.54045					4				0	23.4	22.4		1.9	3.7		29	29		4.8	4.8		13.7842	12.5918		38.1424	36.6411		19
Italy	17	2003	23000	23	0				57321070	14.8848	41.9654		8.4	6.50511		7.9			59.6325		1.46911					4				0	23	23.4	22.4	0.5	1.9	3.7		29	29		4.8	4.8	14.4798	13.7842	12.5918	40.2632	38.1424	36.6411
Italy	17	2004	23200	23.2	1.7	33.2	5.7	4.07018	57888245	16.2149	43.2361	19.1	8	5.19156		8.45			59.2659		1.40403					4	192	19100000	10.0524	0	23	23	23.4	0	0.5	1.9			29			4.8	14.8848	14.4798	13.7842	41.9654	40.2632	38.1424
Italy	17	2005	23700	23.7	0.9	32.8	5.6	4.23214	58462375	17.0518	44.184	18.9	7.7	5.4837		8.64			60.1669		1.42158	28.1908	10.9669	29.3234	71.79	4	149	19300000	7.72021	0	23.2	23	23	1.7	0	0.5	33.2			5.7			16.2149	14.8848	14.4798	43.2361	41.9654	40.2632	19.1
Italy	17	2006	24700	24.7	2.2	32.1	5.5	4.49091	58751711	17.9251	45.7202	19.6	6.8	5.49873	9.8	9.8			59.2936		1.55745	27.8937	19.5909	29.9379	79.44	4	161	24200000	6.65289	0	23.7	23.2	23	0.9	1.7	0	32.8	33.2		5.6	5.7		17.0518	16.2149	14.8848	44.184	43.2361	41.9654	18.9
Italy	17	2007	26000	26	1.7	32.2	5.5	4.72727	59131287	17.9438	47.565	19.8	6.1	5.82416	9.95	9.95			60.1813		1.62305	33.1077	11.9903	34.3067	63.66	4	167	31000000	5.3871	0	24.7	23.7	23.2	2.2	0.9	1.7	32.1	32.8	33.2	5.5	5.6	5.7	17.9251	17.0518	16.2149	45.7202	44.184	43.2361	19.6
Italy	17	2008	26100	26.1	-1.2	31	5.1	5.11765	59619290	18.9556	49.4312	18.7	6.7	5.71661					62.3993		1.56089	27.7125	10.7683	28.8028	64.16	4	155	37200000	4.16667	0	26	24.7	23.7	1.7	2.2	0.9	32.2	32.1	32.8	5.5	5.5	5.6	17.9438	17.9251	17.0518	47.565	45.7202	44.184	19.8
Italy	17	2009	24400	24.4	-5.5	31.5	5.2	4.69231	60045068	19.1674	51.6589	18.4	7.8	5.67923					56.5958		1.64032	25.0362	13.3067	26.3769	67.7	4	141	54100000	2.60629	0	26.1	26	24.7	-1.2	1.7	2.2	31	32.2	32.1	5.1	5.5	5.5	18.9556	17.9438	17.9251	49.4312	47.565	45.7202	18.7
Italy	17	2010	24700	24.7	1.7	31.2	5.2	4.75	60340328	19.3842	52.6177	18.2	8.4	5.42937					58.9937		1.71633	15.4387	7.28468	16.2069	69.9	4	251	59000000	4.25424	0	24.4	26.1	26	-5.5	-1.2	1.7	31.5	31	32.2	5.2	5.1	5.5	19.1674	18.9556	17.9438	51.6589	49.4312	47.565	18.4
Italy	17	2011	25100	25.1	0.4	31.9	5.6	4.48214	60626442	19.1657	53.3312	19.6	8.4						55.5517		1.81418	20.7269	8.51114	21.5896	53.5	4	174	59300000	2.93423	0	24.7	24.4	26.1	1.7	-5.5	-1.2	31.2	31.5	31	5.2	5.2	5.1	19.3842	19.1674	18.9556	52.6177	51.6589	49.4312	18.2
Italy	17	2012																									208		3.50759	0	25.1	24.7	24.4	0.4	1.7	-5.5	31.9	31.2	31.5	5.6	5.2	5.2	19.1657	19.3842	19.1674	53.3312	52.6177	51.6589	19.6
Latvia	18	2000	7000	7	5.7	34	5.5	1.27273	2381715	1.40277	4.67856	16	13.7	2.75012		1.2			46.773		0.0449256					3	385	2381715	161.648	1
Latvia	18	2001	7600	7.6	7.3				2364254	1.25875	4.69112		12.9	3.51062					41.7891		0.037221					4	665	2364254	281.273	1	7			5.7			34			5.5			1.40277			4.67856			16
Latvia	18	2002	8400	8.4	7.2				2345768	1.55727	4.82614		12.8	2.68142					24.7254							4	398	2345768	169.667	1	7.6	7		7.3	5.7			34			5.5		1.25875	1.40277		4.69112	4.67856
Latvia	18	2003	9100	9.1	7.6				2331480	1.45058	4.62539		11.3	4.27625					15.9984	1.25696	0.0287371					5	236	2331480	101.223	0	8.4	7.6	7	7.2	7.3	5.7			34			5.5	1.55727	1.25875	1.40277	4.82614	4.69112	4.67856
Latvia	18	2004	10100	10.1	8.9				2319203	1.68679	5.03104		11.2	4.94998	4.65	4.65			18.8858		0.0232839					6	147	2319203	63.3838	0	9.1	8.4	7.6	7.6	7.2	7.3							1.45058	1.55727	1.25875	4.62539	4.82614	4.69112
Latvia	18	2005	11100	11.1	10.1	36.1	6.7	1.65672	2306434	2.41585	5.54362	19.2	9.6	4.54815					29.6128	1.23895	0.0394548					6	115	2306434	49.8605	0	10.1	9.1	8.4	8.9	7.6	7.2							1.68679	1.45058	1.55727	5.03104	4.62539	4.82614
Latvia	18	2006	12500	12.5	11.2	39.2	7.9	1.58228	2294590	3.40453	6.65435	23.1	7.3	4.345					35.3876		0.0435808					7	108	2294590	47.0672	0	11.1	10.1	9.1	10.1	8.9	7.6	36.1			6.7			2.41585	1.68679	1.45058	5.54362	5.03104	4.62539	19.2
Latvia	18	2007	14300	14.3	9.6	35.4	6.3	2.26984	2281305	3.96527	7.85428	21.2	6.5	6.28588					44.5359	1.26394	0.0587383					7	141	2281305	61.8067	0	12.5	11.1	10.1	11.2	10.1	8.9	39.2	36.1		7.9	6.7		3.40453	2.41585	1.68679	6.65435	5.54362	5.03104	23.1
Latvia	18	2008	14600	14.6	-3.3	37.7	7.3	2	2270894	4.64487	9.69794	25.6	8	11.0617	12.3	12.3			50.4647	1.83	0.0722183					7	100	2270894	44.0355	0	14.3	12.5	11.1	9.6	11.2	10.1	35.4	39.2	36.1	6.3	7.9	6.7	3.96527	3.40453	2.41585	7.85428	6.65435	5.54362	21.2
Latvia	18	2009	12700	12.7	-17.7	37.4	7.3	1.73973	2261294	3.85222	11.5854	25.7	18.2	10.2021	9.49	9.49			20.9614	2.82701	0.0835805					7	78	2261294	34.4935	0	14.6	14.3	12.5	-3.3	9.6	11.2	37.7	35.4	39.2	7.3	6.3	7.9	4.64487	3.96527	3.40453	9.69794	7.85428	6.65435	25.6
Latvia	18	2010	13200	13.2	-0.9	36.1	6.9	1.91304	2248374	3.35176	11.0164	21.3	19.8	9.73592					20.2369	3.10774	0.10541	38.3419	0	47.6349	81.3	7	86	2248374	38.2499	0	12.7	14.6	14.3	-17.7	-3.3	9.6	37.4	37.7	35.4	7.3	7.3	6.3	3.85222	4.64487	3.96527	11.5854	9.69794	7.85428	25.7
Latvia	18	2011	14700	14.7	5.5	35.4	6.6	2.22727	2229641	3.72616	10.9744	19.1	16.2						17.3122	3.38473	0.124235	41.935	0	52.4748	82.3	7	90	2229641	40.3652	0	13.2	12.7	14.6	-0.9	-17.7	-3.3	36.1	37.4	37.7	6.9	7.3	7.3	3.35176	3.85222	4.64487	11.0164	11.5854	9.69794	21.3
Latvia	18	2012																									94	2041763	45.97	0	14.7	13.2	12.7	5.5	-0.9	-17.7	35.4	36.1	37.4	6.6	6.9	7.3	3.72616	3.35176	3.85222	10.9744	11.0164	11.5854	19.1
Lithuania	20	2000	7500	7.5	3.6	31	5	1.5	3512074	1.4342	4.44808	17	16.4	0.256259					16.4006							0.9	48	3512074	13.6671	1
Lithuania	20	2001	8300	8.3	6.7	31	4.9	1.69388	3486998	1.82162	4.55807	17	17.4	0.473186					18.7267							0.9	55	3486998	15.7729	1	7.5			3.6			31			5			1.4342			4.44808			17
Lithuania	20	2002	9100	9.1	6.8				3475586	1.85868	4.67288		13.8	0.612846					13.5517							0.9	379	3475586	109.046	1	8.3	7.5		6.7	3.6		31	31		4.9	5		1.82162	1.4342		4.55807	4.44808		17
Lithuania	20	2003	10300	10.3	10.3				3462553	2.04156	4.92325		12.4	1.47001					10.2814	3.01968						0.9	85	3462553	24.5484	0	9.1	8.3	7.5	6.8	6.7	3.6		31	31		4.9	5	1.85868	1.82162	1.4342	4.67288	4.55807	4.44808
Lithuania	20	2004	11200	11.2	7.4				3445857	2.19162	5.39924		11.3	2.06335					12.3046							0.9	101	3445857	29.3106	0	10.3	9.1	8.3	10.3	6.8	6.7			31			4.9	2.04156	1.85868	1.82162	4.92325	4.67288	4.55807
Lithuania	20	2005	12300	12.3	7.8	36.3	6.9	1.78261	3425324	3.02774	6.04965	20.5	8	2.91651		2.36			10.1888	2.5865		123.717	0.291943	126.988	80.87	0.9	85	3425324	24.8152	0	11.2	10.3	9.1	7.4	10.3	6.8							2.19162	2.04156	1.85868	5.39924	4.92325	4.67288
Lithuania	20	2006	13600	13.6	7.8	35	6.3	2.15873	3403284	3.23012	6.95622	20	5.2	2.06859					9.49083		0.153969	128.993	0.587668	131.99	82.81	0.9	62	3403284	18.2177	0	12.3	11.2	10.3	7.8	7.4	10.3	36.3			6.9			3.02774	2.19162	2.04156	6.04965	5.39924	4.92325	20.5
Lithuania	20	2007	15500	15.5	9.8	33.8	5.9	2.62712	3384879	3.91949	9.23519	19.1	3.8	2.26005					9.39472	1.87227	0.154215	134.185	0.590863	137.317		0.9	59	3384879	17.4305	0	13.6	12.3	11.2	7.8	7.8	7.4	35	36.3		6.3	6.9		3.23012	3.02774	2.19162	6.95622	6.04965	5.39924	20
Lithuania	20	2008	16100	16.1	2.9	34	5.9	2.72881	3366357	4.78796	11.8496	20	5.3	2.35566					8.07995	2.38745	0.259034	137.092	0.594114	140.449		0.9	43	3366357	12.7735	0	15.5	13.6	12.3	9.8	7.8	7.8	33.8	35	36.3	5.9	6.3	6.9	3.91949	3.23012	3.02774	9.23519	6.95622	6.04965	19.1
Lithuania	20	2009	13600	13.6	-14.8	35.5	6.3	2.15873	3349872	4.42226	13.336	20.6	13.6	2.61503					10.2989	1.88364	0.243293					0.9	118	3349872	35.2252	0	16.1	15.5	13.6	2.9	9.8	7.8	34	33.8	35	5.9	5.9	6.3	4.78796	3.91949	3.23012	11.8496	9.23519	6.95622	20
Lithuania	20	2010	14900	14.9	1.5	36.9	7.3	2.0411	3329039	4.51061	11.9921	20.2	18	2.69147					9.85269	1.9235	0.27155					0.9	107	3329039	32.1414	0	13.6	16.1	15.5	-14.8	2.9	9.8	35.5	34	33.8	6.3	5.9	5.9	4.42226	4.78796	3.91949	13.336	11.8496	9.23519	20.6
Lithuania	20	2011	16600	16.6	5.9	32.9	5.8	2.86207	3244601	4.98027	12.0153	20	15.4			9.29			7.73593	1.81408	0.245947					0.9	86	3244601	26.5056	0	14.9	13.6	16.1	1.5	-14.8	2.9	36.9	35.5	34	7.3	6.3	5.9	4.51061	4.42226	4.78796	11.9921	13.336	11.8496	20.2
Lithuania	20	2012																									62	3007758	20.6416	0	16.6	14.9	13.6	5.9	1.5	-14.8	32.9	36.9	35.5	5.8	7.3	6.3	4.98027	4.51061	4.42226	12.0153	11.9921	13.336	20
Luxembourg	21	2000	46600	46.6	8.4	26	3.7	12.5946	433600	20.8072	79.5756	12	2.2	28.2749				5.89	5.30443							3	6	433600	13.8376	0
Luxembourg	21	2001	46200	46.2	2.5	27	3.8	12.1579	439000	24.754	84.6287	12	1.9	24.533												3	5	439000	11.3895	0	46.6			8.4			26			3.7			20.8072			79.5756			12
Luxembourg	21	2002	49100	49.1	4.1				444050	25.2314	92.9197		2.6	29.7489					8.1072							3	4	444050	9.00799	0	46.2	46.6		2.5	8.4		27	26		3.8	3.7		24.754	20.8072		84.6287	79.5756		12
Luxembourg	21	2003	51200	51.2	1.7	27.6	4.1	12.4878	448300	27.582	102.126	11.9	3.8	25.2733					6.24582	3.75	2.35557					3	5	448300	11.1532	0	49.1	46.2	46.6	4.1	2.5	8.4		27	26		3.8	3.7	25.2314	24.754	20.8072	92.9197	84.6287	79.5756
Luxembourg	21	2004	54600	54.6	4.4	26.5	3.9	14	454960	30.7873	106.836	12.7	5	29.4971					9.67118							3	2	454960	4.39599	0	51.2	49.1	46.2	1.7	4.1	2.5	27.6		27	4.1		3.8	27.582	25.2314	24.754	102.126	92.9197	84.6287	11.9
Luxembourg	21	2005	57100	57.1	5.3	26.5	3.9	14.641	461230	34.0979	114.034	13.7	4.6	28.7492	7.7	7.7			5.85391	4.35	2.35024	26.6732	41.1942	30.7937	66.89	3	6	461230	13.0087	0	54.6	51.2	49.1	4.4	1.7	4.1	26.5	27.6		3.9	4.1		30.7873	27.582	25.2314	106.836	102.126	92.9197	12.7
Luxembourg	21	2006	63900	63.9	4.9	27.8	4.2	15.2143	469086	33.5802	118.471	14.1	4.6	25.603					11.0854			35.1748	36.2407	38.7989	69.93	3	3	469086	6.39542	0	57.1	54.6	51.2	5.3	4.4	1.7	26.5	26.5	27.6	3.9	3.9	4.1	34.0979	30.7873	27.582	114.034	106.836	102.126	13.7
Luxembourg	21	2007	68500	68.5	6.6	27.4	4	17.125	476187	34.8813	120.537	13.5	4.2	30.4082	6.16	6.16		4.6	7.14005	2.87	2.29322	30.8702	33.6003		85.71	3	6	476187	12.6001	0	63.9	57.1	54.6	4.9	5.3	4.4	27.8	26.5	26.5	4.2	3.9	3.9	33.5802	34.0979	30.7873	118.471	114.034	106.836	14.1
Luxembourg	21	2008	65900	65.9	-0.7	27.7	4.1	16.0732	483799	36.2527	130.071	13.4	4.9	27.7595					3.10046	2.6	2.17032	26.4573	20.6697	28.5242	81.82	3	5	483799	10.3349	0	68.5	63.9	57.1	6.6	4.9	5.3	27.4	27.8	26.5	4	4.2	3.9	34.8813	33.5802	34.0979	120.537	118.471	114.034	13.5
Luxembourg	21	2009	60000	60	-4.1	29.2	4.3	13.9535	493500	38.8835	141.447	14.9	5.1	45.228				5.68	4.25532	2.89816	2.45593	24.7214	14.1844		81.5	3	0	493500	0	0	65.9	68.5	63.9	-0.7	6.6	4.9	27.7	27.4	27.8	4.1	4	4.2	36.2527	34.8813	33.5802	130.071	120.537	118.471	13.4
Luxembourg	21	2010	65200	65.2	2.9	27.9	4.1	15.9024	502066	39.453	147.202	14.5	4.6	51.2682					2.39012	3.08678	2.48573	12.9425	1.98978		70	3	1	502066	1.99177	0	60	65.9	68.5	-4.1	-0.7	6.6	29.2	27.7	27.4	4.3	4.1	4	38.8835	36.2527	34.8813	141.447	130.071	120.537	14.9
Luxembourg	21	2011	68100	68.1	1.7	27.2	4	17.025	511840	39.6804	150.821	13.6	4.8						3.51672	2.46858	2.39919	3.90747	1.95374		31	3	0	511840	0	0	65.2	60	65.9	2.9	-4.1	-0.7	27.9	29.2	27.7	4.1	4.3	4.1	39.453	38.8835	36.2527	147.202	141.447	130.071	14.5
Luxembourg	21	2012																									4	524853	7.62118	0	68.1	65.2	60	1.7	2.9	-4.1	27.2	27.9	29.2	4	4.1	4.3	39.6804	39.453	38.8835	150.821	147.202	141.447	13.6
Malta	22	2000	16500	16.5		30	4.6	3.58696	380201	5.48131	14.0531	15	6.7						51.2887							0.9		380201		0
Malta	22	2001	16100	16.1	0				391415	5.60786	15.1042		7.6						36.2786							0.9		391415		0	16.5						30			4.6			5.48131			14.0531			15
Malta	22	2002	16900	16.9	2.4				394641	6.51732	15.7764		7.4			5.8			24.3259							0.9		394641		0	16.1	16.5		0				30			4.6		5.60786	5.48131		15.1042	14.0531
Malta	22	2003	17000	17	0.7				397296	6.68771	15.8018		7.7			6.2			28.694	2.10149	1.84497					0.9		397296		0	16.9	16.1	16.5	2.4	0				30			4.6	6.51732	5.60786	5.48131	15.7764	15.1042	14.0531
Malta	22	2004	17300	17.3	-0.3				399867	6.87979	16.0553		7.2	1.95065	5.4	5.4			35.0116		2.01817					1	1	399867	2.50083	0	17	16.9	16.1	0.7	2.4	0							6.68771	6.51732	5.60786	15.8018	15.7764	15.1042
Malta	22	2005	18100	18.1	3.6	26.9	3.9	4.64103	402668	7.66388	16.7905	13.9	7.3	2.80628					77.4832	2.20211	2.40396	70.4993	17.384	72.2382	85.18	1		402668		0	17.3	17	16.9	-0.3	0.7	2.4							6.87979	6.68771	6.51732	16.0553	15.8018	15.7764
Malta	22	2006	18600	18.6	2.6	27	4	4.65	405006	8.03939	17.6417	14	6.9	3.03699					102.961		2.70119	97.5294	41.9747	101.727	80.38	1	3	405006	7.4073	0	18.1	17.3	17	3.6	-0.3	0.7	26.9			3.9			7.66388	6.87979	6.68771	16.7905	16.0553	15.8018	13.9
Malta	22	2007	19600	19.6	4.1	26.3	3.9	5.02564	407810	7.74135	18.95	14.8	6.5	3.65366						2.25716	2.66546	96.8588	41.6861	101.027	90.66	1	0	407810	0	0	18.6	18.1	17.3	2.6	3.6	-0.3	27	26.9		4	3.9		8.03939	7.66388	6.87979	17.6417	16.7905	16.0553	14
Malta	22	2008	20300	20.3	3.9	27.9	4.2	4.83333	410290	7.70187	19.8811	15	6	4.38714	6.07	6.07					2.54942	96.2734	41.4341	100.417	90.66	1	2	410290	4.8746	0	19.6	18.6	18.1	4.1	2.6	3.6	26.3	27	26.9	3.9	4	3.9	7.74135	8.03939	7.66388	18.95	17.6417	16.7905	14.8
Malta	22	2009	19800	19.8	-2.8	27.2	4	4.95	413609	7.79238	21.0489	15.3	6.9	4.52118	7.47	7.47			60.4436	3.09315	2.6571	200.189	77.3678		82.8	1	0	413609	0	0	20.3	19.6	18.6	3.9	4.1	2.6	27.9	26.3	27	4.2	3.9	4	7.70187	7.74135	8.03939	19.8811	18.95	17.6417	15
Malta	22	2010	21200	21.2	3.2	28.4	4.3	4.93023	414372	8.31379	21.8644	15	6.9	4.36806					75.536	3.21361	2.70047	219.915	120.848		81.1	1	0	414372	0	0	19.8	20.3	19.6	-2.8	3.9	4.1	27.2	27.9	26.3	4	4.2	3.9	7.79238	7.70187	7.74135	21.0489	19.8811	18.95	15.3
Malta	22	2011	21800	21.8	1.8	27.4	4.1	5.31707	417617	8.77359	22.5949	15.4	6.5						48.6091	2.8994	2.65075	213.832	134.094		83.7	1	0	417617	0	0	21.2	19.8	20.3	3.2	-2.8	3.9	28.4	27.2	27.9	4.3	4	4.2	8.31379	7.79238	7.70187	21.8644	21.0489	19.8811	15
Malta	22	2012														2.97											0	417520	0	0	21.8	21.2	19.8	1.8	3.2	-2.8	27.4	28.4	27.2	4.1	4.3	4	8.77359	8.31379	7.79238	22.5949	21.8644	21.0489	15.4
Netherlands	23	2000	25600	25.6	3.9	29	4.1	6.2439	15863950	13.0125	41.1795	11	3.1	4.71131					25.6809							2	20	15900000	1.25786	0
Netherlands	23	2001	26400	26.4	1.9	27	4	6.6	15987075	14.1915	43.7635	11	2.5	6.49275				0.29	29.3987							2	19	16000000	1.1875	0	25.6			3.9			29			4.1			13.0125			41.1795			11
Netherlands	23	2002	27300	27.3	0.1	27	4	6.825	16105285	15.7787	45.888	11	3.1	7.9179					30.0957							2	17	16100000	1.0559	0	26.4	25.6		1.9	3.9		27	29		4	4.1		14.1915	13.0125		43.7635	41.1795		11
Netherlands	23	2003	26800	26.8	0.3	27	4	6.7	16192572	16.9257	47.8015	12	4.2	9.65443					31.5206	7.001	0.810557					2	27	16200000	1.66667	0	27.3	26.4	25.6	0.1	1.9	3.9	27	27	29	4	4	4.1	15.7787	14.1915	13.0125	45.888	43.7635	41.1795	11
Netherlands	23	2004	28000	28	2.2				16258032	17.3471	48.4868		5.1	9.63339					29.4316							2	12	16300000	0.736196	0	26.8	27.3	26.4	0.3	0.1	1.9	27	27	27	4	4	4	16.9257	15.7787	14.1915	47.8015	45.888	43.7635	12
Netherlands	23	2005	29400	29.4	2	26.9	4	7.35	16305526	18.0099	48.9037	10.7	5.3	11.8886					26.3653	4.4	0.824874	1.21431	1.99282	1.45135		2	16	16300000	0.981595	0	28	26.8	27.3	2.2	0.3	0.1		27	27		4	4	17.3471	16.9257	15.7787	48.4868	47.8015	45.888
Netherlands	23	2006	31000	31	3.4	26.4	3.8	8.15789	16334210	23.8065	50.4126	9.7	4.4	12.2442					31.9942			0.857097	0.918318	0.997906	52.01	2	15	16300000	0.920245	0	29.4	28	26.8	2	2.2	0.3	26.9		27	4		4	18.0099	17.3471	16.9257	48.9037	48.4868	47.8015	10.7
Netherlands	23	2007	33100	33.1	3.9	27.6	4	8.275	16357992	25.4316	52.2509	10.2	3.6	11.8994					37.1561	3.8	0.777296	0.525737	0.489058	0.635775	80.73	2	12	16400000	0.731707	0	31	29.4	28	3.4	2	2.2	26.4	26.9		3.8	4		23.8065	18.0099	17.3471	50.4126	48.9037	48.4868	9.7
Netherlands	23	2008	33600	33.6	1.8	27.6	4	8.4	16405399	26.4126	55.2885	10.5	3.1	11.3804				0.22	39.9076	4.285	0.396455	0.591269	0.853378	0.755849	82.45	2	8	16400000	0.487805	0	33.1	31	29.4	3.9	3.4	2	27.6	26.4	26.9	4	3.8	4	25.4316	23.8065	18.0099	52.2509	50.4126	48.9037	10.2
Netherlands	23	2009	31000	31	-3.7	27.2	4	7.75	16485787	28.7593	59.0727	11.1	3.7	11.3522					37.5839	2.827	0.644434	0.630846	0.545925	0.758229	81.7	2	6	16500000	0.363636	0	33.6	33.1	31	1.8	3.9	3.4	27.6	27.6	26.4	4	4	3.8	26.4126	25.4316	23.8065	55.2885	52.2509	50.4126	10.5
Netherlands	23	2010	32000	32	1.5	25.5	3.7	8.64865	16574989	29.5493	61.15	10.3	4.5	10.4223					41.8582			0.461177	0.853937	0.611705	80.7	2	6	16600000	0.361446	0	31	33.6	33.1	-3.7	1.8	3.9	27.2	27.6	27.6	4	4	4	28.7593	26.4126	25.4316	59.0727	55.2885	52.2509	11.1
Netherlands	23	2011	32700	32.7	0.9	25.8	3.8	8.60526	16655799	30.5996	62.0703	11	4.4			4.7			46.056			0.456298	0.240157	0.504329	77.5	2	5	16700000	0.299401	0	32	31	33.6	1.5	-3.7	1.8	25.5	27.2	27.6	3.7	4	4	29.5493	28.7593	26.4126	61.15	59.0727	55.2885	10.3
Netherlands	23	2012																									7	16700000	0.418401	0	32.7	32	31	0.9	1.5	-3.7	25.8	25.5	27.2	3.8	3.7	4	30.5996	29.5493	28.7593	62.0703	61.15	59.0727	11
Norway	24	2000	31400	31.4	3.3		3.3	9.51515	4478497	28.092	63.7924		3.2	39.252				4.55								1	7	4478497	1.56302	0
Norway	24	2001	31800	31.8	2		3.5	9.08571	4503436	30.4203	69.9641	11	3.4	44.2884				4.8								1	8	4503436	1.77642	0	31.4			3.3						3.3			28.092			63.7924
Norway	24	2002	31600	31.6	1.5		3.2	9.875	4524066	35.591	80.2064	10	3.7	42.6475				4.405								1	16	4524066	3.53664	0	31.8	31.4		2	3.3					3.5	3.3		30.4203	28.092		69.9641	63.7924		11
Norway	24	2003	32299	32.299	1	26.6	3.8	8.49974	4552252	35.6843	80.0336	10.8	4.2	35.4813				3.45		33	0.534021					1	13	4552252	2.85573	0	31.6	31.8	31.4	1.5	2	3.3				3.2	3.5	3.3	35.591	30.4203	28.092	80.2064	69.9641	63.7924	10
Norway	24	2004	35800	35.8	4	25.2	3.6	9.94444	4577457	35.2121	80.2251	10.8	4.3	36.7322				3.25								1	15	4577457	3.27693	0	32.299	31.6	31.8	1	1.5	2	26.6			3.8	3.2	3.5	35.6843	35.591	30.4203	80.0336	80.2064	69.9641	10.8
Norway	24	2005	39900	39.9	2.6	28.2	4.1	9.73171	4606363	38.3064	86.2231	11.4	4.5	37.1616				3.25		33	0.865542					2	20	4606363	4.34182	0	35.8	32.299	31.6	4	1	1.5	25.2	26.6		3.6	3.8	3.2	35.2121	35.6843	35.591	80.2251	80.0336	80.2064	10.8
Norway	24	2006	43800	43.8	2.3	31.1	4.8	9.125	4640219	39.877	89.8261	12.3	3.4	41.2825		3	3.3	3.3								2	7	4640219	1.50855	0	39.9	35.8	32.299	2.6	4	1	28.2	25.2	26.6	4.1	3.6	3.8	38.3064	35.2121	35.6843	86.2231	80.2251	80.0336	11.4
Norway	24	2007	45400	45.4	2.7	23.7	3.5	12.9714	4681134	42.5463	95.0864	11.9	2.5	40.7722			3.2	3.2		32.745	1.08051					2	13	4681134	2.77711	0	43.8	39.9	35.8	2.3	2.6	4	31.1	28.2	25.2	4.8	4.1	3.6	39.877	38.3064	35.2121	89.8261	86.2231	80.2251	12.3
Norway	24	2008	48000	48	0.1	25.1	3.7	12.973	4737171	43.5612	100.068	11.4	2.5	37.0411			3.22	3.22			1.03712					2	12	4737171	2.53316	0	45.4	43.8	39.9	2.7	2.3	2.6	23.7	31.1	28.2	3.5	4.8	4.1	42.5463	39.877	38.3064	95.0864	89.8261	86.2231	11.9
Norway	24	2009	41500	41.5	-1.6	24.1	3.5	11.8571	4799252	42.9936	101.926	11.7	3.2	38.7894			3.2	3.2		30.9979	1.12163					2	11	4799252	2.29202	0	48	45.4	43.8	0.1	2.7	2.3	25.1	23.7	31.1	3.7	3.5	4.8	43.5612	42.5463	39.877	100.068	95.0864	89.8261	11.4
Norway	24	2010	44300	44.3	0.5	23.6	3.4	13.0294	4858199	48.6347	115.824	11.2	3.6	45.1896			3	3		26.1745	1.23811	0.350047	0	0.576551	81	2	11	4858199	2.26421	0	41.5	48	45.4	-1.6	0.1	2.7	24.1	25.1	23.7	3.5	3.7	3.5	42.9936	43.5612	42.5463	101.926	100.068	95.0864	11.7
Norway	24	2011	46900	46.9	1.2	22.9	3.3	14.2121	4920305	52.0705	125.404	10.5	3.3							26.39	1.34951	0.284535	0	0.467451	68.2	2	10	4920305	2.03239	0	44.3	41.5	48	0.5	-1.6	0.1	23.6	24.1	25.1	3.4	3.5	3.7	48.6347	42.9936	43.5612	115.824	101.926	100.068	11.2
Norway	24	2012																									11	4985870	2.20623	0	46.9	44.3	41.5	1.2	0.5	-1.6	22.9	23.6	24.1	3.3	3.4	3.5	52.0705	48.6347	42.9936	125.404	115.824	101.926	10.5
Poland	25	2000	9200	9.2	4.3	30	4.7	1.95745	38653560			16	16.1	0.467227		1.94			13.1295							1	330	38700000	8.52713	0
Poland	25	2001	9400	9.4	1.2	30	4.7	2	38253956			16	18.3	0.580071					14.6835							1		38300000		0	9.2			4.3			30			4.7									16
Poland	25	2002	9900	9.9	1.4				38242196	2.38823	10.0528		20	0.619996					17.0937							1		38200000		0	9.4	9.2		1.2	4.3		30	30		4.7	4.7								16
Poland	25	2003	10100	10.1	3.9				38218532	2.15236	9.43464		19.8	0.67428		4.2			17.5229	6.43836	0.022633					1		38200000		0	9.9	9.4	9.2	1.4	1.2	4.3		30	30		4.7	4.7	2.38823			10.0528
Poland	25	2004	10900	10.9	5.3				38190608	2.22	9.40299		19.1	0.863039					18.172							1	213	38200000	5.57592	0	10.1	9.9	9.4	3.9	1.4	1.2			30			4.7	2.15236	2.38823		9.43464	10.0528
Poland	25	2005	11500	11.5	3.6	35.6	6.6	1.74242	38173835	2.83299	10.8605	20.5	17.9	0.94515					18.4	3.72	0.0253839					1	153	38200000	4.00524	0	10.9	10.1	9.9	5.3	3.9	1.4							2.22	2.15236	2.38823	9.40299	9.43464	10.0528
Poland	25	2006	12300	12.3	6.2	33.3	5.6	2.19643	38157055	3.30576	12.0294	19.1	13.9	0.843881					16.9824							1	127	38200000	3.32461	0	11.5	10.9	10.1	3.6	5.3	3.9	35.6			6.6			2.83299	2.22	2.15236	10.8605	9.40299	9.43464	20.5
Poland	25	2007	13600	13.6	6.8	32.2	5.3	2.56604	38125479	3.70996	12.7458	17.3	9.6	1.02976		2.93			14.9244	3.96374	0.031475					1	91	38100000	2.38845	0	12.3	11.5	10.9	6.2	3.6	5.3	33.3	35.6		5.6	6.6		3.30576	2.83299	2.22	12.0294	10.8605	9.40299	19.1
Poland	25	2008	14100	14.1	5.1	32	5.1	2.76471	38115641	4.81154	14.8616	16.9	7.1	0.870246					16.6913	3.18054	0.0398786					1	52	38100000	1.36483	0	13.6	12.3	11.5	6.8	6.2	3.6	32.2	33.3	35.6	5.3	5.6	6.6	3.70996	3.30576	2.83299	12.7458	12.0294	10.8605	17.3
Poland	25	2009	14200	14.2	1.6	31.4	5	2.84	38135876	4.1784	13.3995	17.1	8.1	1.04233					16.394	1.9696	0.0509756	1.14066	0	1.22457	71	1	56	38100000	1.46982	0	14.1	13.6	12.3	5.1	6.8	6.2	32	32.2	33.3	5.1	5.3	5.6	4.81154	3.70996	3.30576	14.8616	12.7458	12.0294	16.9
Poland	25	2010	15300	15.3	3.9	31.1	5	3.06	38167329	4.63721	15.6571	17.6	9.7	1.22304					0.953695	1.75902	0.0553877	0.450962	0.0259384		57	1	41	38200000	1.0733	0	14.2	14.1	13.6	1.6	5.1	6.8	31.4	32	32.2	5	5.1	5.3	4.1784	4.81154	3.70996	13.3995	14.8616	12.7458	17.1
Poland	25	2011	16200	16.2	4.5	31.1	5	3.24	38200037	4.58861	15.4133	17.7	9.7							1.9494	0.0575916	1.09424			94.5	1	65	38200000	1.70157	0	15.3	14.2	14.1	3.9	1.6	5.1	31.1	31.4	32	5	5	5.1	4.63721	4.1784	4.81154	15.6571	13.3995	14.8616	17.6
Poland	25	2012																									42	38500000	1.08982	0	16.2	15.3	14.2	4.5	3.9	1.6	31.1	31.1	31.4	5	5	5	4.58861	4.63721	4.1784	15.4133	15.6571	13.3995	17.7
Portugal	26	2000	15500	15.5	3.9	36	6.4	2.42188	10195014	7.76056	15.0368	21	4.5	3.15252				3.45	93.7615							6	1497	10200000	146.765	1
Portugal	26	2001	15900	15.9	2	37	6.5	2.44615	10256658	8.44164	16.3497	20	4.6	3.75658					85.2422							6	1016	10300000	98.6408	1	15.5			3.9			36			6.4			7.76056			15.0368			21
Portugal	26	2002	16400	16.4	0.8		7.3	2.24657	10329340	8.82312	17.8757	20	5.7	3.92377					60.4201							6	798	10300000	77.4757	1	15.9	15.5		2	3.9		37	36		6.5	6.4		8.44164	7.76056		16.3497	15.0368		20
Portugal	26	2003	16400	16.4	-0.9		7.4	2.21622	10407465	9.21531	19.5221	19	7.1	3.59261		5.73			50.1179	26.629	1.62162					6	646	10400000	62.1154	0	16.4	15.9	15.5	0.8	2	3.9		37	36	7.3	6.5	6.4	8.82312	8.44164	7.76056	17.8757	16.3497	15.0368	20
Portugal	26	2004	16700	16.7	1.6	37.8	7	2.38571	10474685	9.89214	20.8433	20.4	7.5	3.48841					47.9537							6	567	10500000	54	0	16.4	16.4	15.9	-0.9	0.8	2			37	7.4	7.3	6.5	9.21531	8.82312	8.44164	19.5221	17.8757	16.3497	19
Portugal	26	2005	17900	17.9	0.8	38.1	7	2.55714	10529255	10.4986	22.2044	19.4	8.6	3.35826				2.25	46.0052	28.4503	1.99957					7	527	10500000	50.1905	0	16.7	16.4	16.4	1.6	-0.9	0.8	37.8			7	7.4	7.3	9.89214	9.21531	8.82312	20.8433	19.5221	17.8757	20.4
Portugal	26	2006	18700	18.7	1.4	37.7	6.7	2.79104	10569592	10.1716	23.4686	18.5	8.6	3.41546					44.8929							7	443	10600000	41.7925	0	17.9	16.7	16.4	0.8	1.6	-0.9	38.1	37.8		7	7	7.4	10.4986	9.89214	9.21531	22.2044	20.8433	19.5221	19.4
Portugal	26	2007	19600	19.6	2.4	36.8	6.5	3.01539	10599095	10.5286	24.4209	18.1	8.9	3.08045					48.3438	23.13	2.29378					7	363	10600000	34.2453	0	18.7	17.9	16.7	1.4	0.8	1.6	37.7	38.1	37.8	6.7	7	7	10.1716	10.4986	9.89214	23.4686	22.2044	20.8433	18.5
Portugal	26	2008	19500	19.5	0	35.8	6.1	3.19672	10617575	10.6455	25.4956	18.5	8.5	3.49421					66.1074	24.4935	2.43069					7	341	10600000	32.1698	0	19.6	18.7	17.9	2.4	1.4	0.8	36.8	37.7	38.1	6.5	6.7	7	10.5286	10.1716	10.4986	24.4209	23.4686	22.2044	18.1
Portugal	26	2009	18800	18.8	-2.9	35.4	6	3.13333	10627250	11.496	28.3412	17.9	10.6	4.00856					71.9189	23.65	2.70136					7	226	10600000	21.3208	0	19.5	19.6	18.7	0	2.4	1.4	35.8	36.8	37.7	6.1	6.5	6.7	10.6455	10.5286	10.1716	25.4956	24.4209	23.4686	18.5
Portugal	26	2010	19700	19.7	1.9	33.7	5.6	3.51786	10637713	10.9591	29.2561	17.9	12	4.27348					29.3296	20.575	2.7567	1.59752	1.22978	1.72048	58.6	7	181	10600000	17.0755	0	18.8	19.5	19.6	-2.9	0	2.4	35.4	35.8	36.8	6	6.1	6.5	11.496	10.6455	10.5286	28.3412	25.4956	24.4209	17.9
Portugal	26	2011	19500	19.5	-1.6	34.2	5.7	3.42105	10636979	10.9806	29.1414	18	12.9						21.2936	16.5095	2.4773	1.38197	0.752093	1.46658	2.2	7	90	10600000	8.49057	0	19.7	18.8	19.5	1.9	-2.9	0	33.7	35.4	35.8	5.6	6	6.1	10.9591	11.496	10.6455	29.2561	28.3412	25.4956	17.9
Portugal	26	2012																									56	10500000	5.31188	0	19.5	19.7	18.8	-1.6	1.9	-2.9	34.2	33.7	35.4	5.7	5.6	6	10.9806	10.9591	11.496	29.1414	29.2561	28.3412	18
Romania	27	2000	5000	5	2.4	29	4.5	1.11111	22455484	0.75692	1.97248	17	6.8	0.249828					2.02178							1		22500000		0
Romania	27	2001	5500	5.5	5.7	30	4.6	1.19565	22430456	0.827134	2.25328	17	6.6	0.293351					6.31285							1		22400000		0	5			2.4			29			4.5			0.75692			1.97248			17
Romania	27	2002	6000	6	5.1	30	4.7	1.2766	21833484	0.917352	2.25282	18	7.5	0.491905					4.85035							1	3	21800000	0.137615	0	5.5	5		5.7	2.4		30	29		4.6	4.5		0.827134	0.75692		2.25328	1.97248		17
Romania	27	2003	6500	6.5	5.2	30	4.6	1.41304	21772774	0.833885	2.42656	17	6.8	0.519456					4.24383		0.0183716					1	6	21800000	0.275229	0	6	5.5	5	5.1	5.7	2.4	30	30	29	4.7	4.6	4.5	0.917352	0.827134	0.75692	2.25282	2.25328	1.97248	18
Romania	27	2004	7400	7.4	8.5	31	4.8	1.54167	21711252	0.715666	3.08494	18	8	0.817549					3.27019							1	1	21700000	0.046083	0	6.5	6	5.5	5.2	5.1	5.7	30	30	30	4.6	4.7	4.6	0.833885	0.917352	0.827134	2.42656	2.25282	2.25328	17
Romania	27	2005	7900	7.9	4.2	31	4.9	1.61224	21658528	0.991665	4.08033		7.2	1.12704					3.01498	10.38	0.0263176					1	0	21700000	0	0	7.4	6.5	6	8.5	5.2	5.1	31	30	30	4.8	4.6	4.7	0.715666	0.833885	0.917352	3.08494	2.42656	2.25282	18
Romania	27	2006	9100	9.1	7.9	33	5.3	1.71698	21610213	1.21859	4.97431		7.3	1.42479					2.80886							1	4	21600000	0.185185	0	7.9	7.4	6.5	4.2	8.5	5.2	31	31	30	4.9	4.8	4.6	0.991665	0.715666	0.833885	4.08033	3.08494	2.42656
Romania	27	2007	10400	10.4	6.3	37.8	7.8	1.33333	21565119	1.79215	6.49099	24.8	6.4	1.29654					5.2214	12.316	0.0296312	1.55343	0	1.55343	55.46	1	4	21600000	0.185185	0	9.1	7.9	7.4	7.9	4.2	8.5	33	31	31	5.3	4.9	4.8	1.21859	0.991665	0.715666	4.97431	4.08033	3.08494
Romania	27	2008	11700	11.7	7.3	36	7	1.67143	21528627	2.09317	8.05871	23.4	5.8	1.68195					5.00729	11.0876		1.21698	0	1.21698	58.53	1	4	21500000	0.186047	0	10.4	9.1	7.9	6.3	7.9	4.2	37.8	33	31	7.8	5.3	4.9	1.79215	1.21859	0.991665	6.49099	4.97431	4.08033	24.8
Romania	27	2009	11100	11.1	-6.6	34.9	6.7	1.65672	21498616	2.1072	8.02782	22.4	6.9	1.50149					4.68867	17.31	0.0197222	1.70709	0.0465146	1.71174	66.2	1	7	21500000	0.325581	0	11.7	10.4	9.1	7.3	6.3	7.9	36	37.8	33	7	7.8	5.3	2.09317	1.79215	1.21859	8.05871	6.49099	4.97431	23.4
Romania	27	2010	11400	11.4	-1.1	33.3	6	1.9	21462186	2.09611	8.63966	21.1	7.3	1.79479					5.72169	9.83586	0.0280027	2.23579	0	2.24511	68.5	1	9	21500000	0.418605	0	11.1	11.7	10.4	-6.6	7.3	6.3	34.9	36	37.8	6.7	7	7.8	2.1072	2.09317	1.79215	8.02782	8.05871	6.49099	22.4
Romania	27	2011	11800	11.8	2.2	33.2	6.2	1.90323	21413815	2.07544	8.66221	22.2	7.4						5.35169	9.0141	0.0346505	2.12013	0	2.12013	65.3	1	116	21400000	5.42056	1	11.4	11.1	11.7	-1.1	-6.6	7.3	33.3	34.9	36	6	6.7	7	2.09611	2.1072	2.09317	8.63966	8.02782	8.05871	21.1
Romania	27	2012																									170	21400000	8.4594	1	11.8	11.4	11.1	2.2	-1.1	-6.6	33.2	33.3	34.9	6.2	6	6.7	2.07544	2.09611	2.1072	8.66221	8.63966	8.02782	22.2
Slovakia	29	2000	9500	9.5	1.4				5398657	2.13238	5.91999		18.9	1.1188		6.1			15.2445							0.9		5398657		0
Slovakia	29	2001	10400	10.4	3.5				5378783	2.15216	6.38267		19.5	1.21217					19.8558							0.9		5378783		0	9.5			1.4									2.13238			5.91999
Slovakia	29	2002	11100	11.1	4.6				5378951	2.42594	7.20977		18.8	1.25303					15.6722							0.9		5378951		0	10.4	9.5		3.5	1.4								2.15216	2.13238		6.38267	5.91999
Slovakia	29	2003	11500	11.5	4.8				5379161	3.54665	7.02916		17.7	1.36452		4.8			16.3037	1.43269	0.0849575					0.9		5379161		0	11.1	10.4	9.5	4.6	3.5	1.4							2.42594	2.15216	2.13238	7.20977	6.38267	5.91999
Slovakia	29	2004	12300	12.3	5.1				5380053	2.94328	7.66944		18.4	1.32155	4.9	4.9			19.4236							0.9		5380053		0	11.5	11.1	10.4	4.8	4.6	3.5							3.54665	2.42594	2.15216	7.02916	7.20977	6.38267
Slovakia	29	2005	13500	13.5	6.7	26.2	3.9	3.46154	5384822	3.46307	9.43467	13.3	16.4	1.57294	4.7	4.7		4.66	17.8836	3.62055	0.0974963	6.88662	0.185707	8.26211	51.27	0.9		5384822		0	12.3	11.5	11.1	5.1	4.8	4.6							2.94328	3.54665	2.42594	7.66944	7.02916	7.20977
Slovakia	29	2006	15000	15	8.3	28.1	4.1	3.65854	5389180	4.82652	10.1945	11.6	13.5	0.781195	2.68	2.68		4.86	15.7352			6.21616	0	7.60784	53.57	0.9	1	5389180	0.185557	0	13.5	12.3	11.5	6.7	5.1	4.8	26.2			3.9			3.46307	2.94328	3.54665	9.43467	7.66944	7.02916	13.3
Slovakia	29	2007	16900	16.9	10.5	24.5	3.5	4.82857	5393637	6.51379	10.7727	10.6	11.2	0.93258					16.5009	4.20672	0.0927018	5.61773	0	6.8414	76.45	0.9	1	5393637	0.185404	0	15	13.5	12.3	8.3	6.7	5.1	28.1	26.2		4.1	3.9		4.82652	3.46307	2.94328	10.1945	9.43467	7.66944	11.6
Slovakia	29	2008	18100	18.1	5.8	23.7	3.4	5.32353	5400998	8.29458	12.1081	10.9	9.6	0.996112					17.3486	2.54358	0.111091	5.31383	0	6.35068	81.08	0.9	3	5400998	0.555453	0	16.9	15	13.5	10.5	8.3	6.7	24.5	28.1	26.2	3.5	4.1	3.9	6.51379	4.82652	3.46307	10.7727	10.1945	9.43467	10.6
Slovakia	29	2009	17100	17.1	-4.9	24.8	3.6	4.75	5412254	9.05131	14.2604	11	12.1	1.13261					16.4996	3.45057	0.129336	4.6561	0	5.80165	84.8	0.9	1	5412254	0.184766	0	18.1	16.9	15	5.8	10.5	8.3	23.7	24.5	28.1	3.4	3.5	4.1	8.29458	6.51379	4.82652	12.1081	10.7727	10.1945	10.9
Slovakia	29	2010	17900	17.9	4.4	25.9	3.8	4.71053	5424925	7.7614	14.848	12	14.5	1.07651					20.0371	3.17416	0.112444	4.05462	0	5.19915	73.3	0.9	2	5424925	0.368669	0	17.1	18.1	16.9	-4.9	5.8	10.5	24.8	23.7	24.5	3.6	3.4	3.5	9.05131	8.29458	6.51379	14.2604	12.1081	10.7727	11
Slovakia	29	2011	18500	18.5	3.2	25.7	3.8	4.86842	5435273	7.53026	15.1919	13	13.7			5.44			19.0791	3.21532	0.0919917	3.20131	0	4.63638	66.1	0.9	1	5435273	0.183983	0	17.9	17.1	18.1	4.4	-4.9	5.8	25.9	24.8	23.7	3.8	3.6	3.4	7.7614	9.05131	8.29458	14.848	14.2604	12.1081	12
Slovakia	29	2012														5.3											1	5404322	0.185037	0	18.5	17.9	17.1	3.2	4.4	-4.9	25.7	25.9	24.8	3.8	3.8	3.6	7.53026	7.7614	9.05131	15.1919	14.848	14.2604	13
Slovenia	30	2000	15300	15.3	4.3	22	3.2	4.78125	1987755	6.95508	18.6864	11	6.7	4.72392					18.9661							0.9	1	1987755	0.50308	0
Slovenia	30	2001	15800	15.8	2.9	22	3.1	5.09678	1990094	7.56748	19.6438	11	6.2	5.72837				5.24	20.2001							0.9	1	1990094	0.502489	0	15.3			4.3			22			3.2			6.95508			18.6864			11
Slovenia	30	2002	16900	16.9	3.8	22	3.1	5.45161	1994026	8.04904	21.0193	10	6.3	5.82741		7.78			26.4791							0.9		1994026		0	15.8	15.3		2.9	4.3		22	22		3.1	3.2		7.56748	6.95508		19.6438	18.6864		11
Slovenia	30	2003	17300	17.3	2.9	22	3.1	5.58064	1995033	8.35274	22.0137	10	6.7	3.88465					25.2627							0.9		1995033		0	16.9	15.8	15.3	3.8	2.9	4.3	22	22	22	3.1	3.1	3.2	8.04904	7.56748	6.95508	21.0193	19.6438	18.6864	10
Slovenia	30	2004	18800	18.8	4.4				1996433	8.74059	23.0085		6.3	4.99391					26.347							0.9		1996433		0	17.3	16.9	15.8	2.9	3.8	2.9	22	22	22	3.1	3.1	3.1	8.35274	8.04904	7.56748	22.0137	21.0193	19.6438	10
Slovenia	30	2005	19600	19.6	4	23.8	3.4	5.76471	1997590	9.07443	24.2437	12.2	6.5	5.13619					17.1206						72.67	0.9		1997590		0	18.8	17.3	16.9	4.4	2.9	3.8		22	22		3.1	3.1	8.74059	8.35274	8.04904	23.0085	22.0137	21.0193
Slovenia	30	2006	20700	20.7	5.8	23.7	3.4	6.08824	2003358	9.71469	25.3874	11.6	6	7.93667					14.4258						74.05	0.9	0	2003358	0	0	19.6	18.8	17.3	4	4.4	2.9	23.8		22	3.4		3.1	9.07443	8.74059	8.35274	24.2437	23.0085	22.0137	12.2
Slovenia	30	2007	22100	22.1	7	23.2	3.3	6.69697	2010377	10.1837	26.6433	11.5	4.9	7.10812					13.7288	8.82116	0.513336	16.1661	2.98452	16.4646	64.57	0.9	0	2010377	0	0	20.7	19.6	18.8	5.8	4	4.4	23.7	23.8		3.4	3.4		9.71469	9.07443	8.74059	25.3874	24.2437	23.0085	11.6
Slovenia	30	2008	22700	22.7	3.4	23.4	3.4	6.67647	2010269	11.4567	29.4065	12.3	4.4	7.13337					13.829		1.65749	16.0178	1.98978	16.2665	70.44	0.9	0	2010269	0	0	22.1	20.7	19.6	7	5.8	4	23.2	23.7	23.8	3.3	3.4	3.4	10.1837	9.71469	9.07443	26.6433	25.3874	24.2437	11.5
Slovenia	30	2009	20300	20.3	-7.9	22.7	3.2	6.34375	2032362	12.2901	31.4629	11.3	5.9	10.3131					18.2546	10.5209	1.63553	20.4196	8.36465	21.2561	59.8	0.9	0	2032362	0	0	22.7	22.1	20.7	3.4	7	5.8	23.4	23.2	23.7	3.4	3.3	3.4	11.4567	10.1837	9.71469	29.4065	26.6433	25.3874	12.3
Slovenia	30	2010	20500	20.5	1.3	23.8	3.4	6.02941	2046976	11.9967	32.3487	12.7	7.3	8.57851					13.5322	7.32597	1.73182	18.2045	4.88525	18.6929	58.7	0.9	0	2046976	0	0	20.3	22.7	22.1	-7.9	3.4	7	22.7	23.4	23.2	3.2	3.4	3.3	12.2901	11.4567	10.1837	31.4629	29.4065	26.6433	11.3
Slovenia	30	2011	21000	21	0.7	23.8	3.5	6	2050189	12.1018	33.4184	13.6	8.2			5.31			10.0966	6.32462	1.73496	12.4866	3.90208		57	0.9	0	2050189	0	0	20.5	20.3	22.7	1.3	-7.9	3.4	23.8	22.7	23.4	3.4	3.2	3.4	11.9967	12.2901	11.4567	32.3487	31.4629	29.4065	12.7
Slovenia	30	2012														4.91											1	2055496	0.486501	0	21	20.5	20.3	0.7	1.3	-7.9	23.8	23.8	22.7	3.5	3.4	3.2	12.1018	11.9967	12.2901	33.4184	32.3487	31.4629	13.6
Spain	31	2000	18500	18.5	5	32	5.4	3.42593	40049708	8.22927	20.541	18	11.7	2.87043		4.04			42.7843							5				0
Spain	31	2001	19400	19.4	3.7	33	5.5	3.52727	40476723	8.6336	21.5598	19	10.5	3.0042					43.4596							5				0	18.5			5			32			5.4			8.22927			20.541			18
Spain	31	2002	20600	20.6	2.7	31	5.1	4.03922	41035278	9.21037	23.0504	19	11.4	2.95672					41.9834							5				0	19.4	18.5		3.7	5		33	32		5.5	5.4		8.6336	8.22927		21.5598	20.541		19
Spain	31	2003	20900	20.9	3.1	31	5.1	4.09804	41827838	9.76575	24.2542	19	11.4	2.80722						62.3273	2.12287					5	259	13400000	19.3284	0	20.6	19.4	18.5	2.7	3.7	5	31	33	32	5.1	5.5	5.4	9.21037	8.6336	8.22927	23.0504	21.5598	20.541	19
Spain	31	2004	21900	21.9	3.3	30.7	5.1	4.29412	42547451	10.8472	25.6899	19.9	10.9	2.80792		1.35			61.5055							5	356	17400000	20.4598	0	20.9	20.6	19.4	3.1	2.7	3.7	31	31	33	5.1	5.1	5.5	9.76575	9.21037	8.6336	24.2542	23.0504	21.5598	19
Spain	31	2005	22900	22.9	3.6	31.8	5.5	4.16364	43296338	11.9144	27.0961	19.7	9.2	2.76421		1.32			56.7092	39.6586	1.92785	10.514	28.5853	13.3916	77	5	302	17700000	17.0621	0	21.9	20.9	20.6	3.3	3.1	2.7	30.7	31	31	5.1	5.1	5.1	10.8472	9.76575	9.21037	25.6899	24.2542	23.0504	19.9
Spain	31	2006	24800	24.8	4.1	31.2	5.3	4.67924	44009971	12.6455	28.7937	19.9	8.5	2.88821		1.26			50.7453			7.53238	27.5847	10.3227	78.35	4	280	17900000	15.6425	0	22.9	21.9	20.9	3.6	3.3	3.1	31.8	30.7	31	5.5	5.1	5.1	11.9144	10.8472	9.76575	27.0961	25.6899	24.2542	19.7
Spain	31	2007	26200	26.2	3.5	31.3	5.3	4.9434	44784666	13.4191	30.6973	19.7	8.3	3.14795		1.15			51.4328	35	1.82442	8.73513	10.2714	9.7846	55.54	4	255	24300000	10.4938	0	24.8	22.9	21.9	4.1	3.6	3.3	31.2	31.8	30.7	5.3	5.5	5.1	12.6455	11.9144	10.8472	28.7937	27.0961	25.6899	19.9
Spain	31	2008	25900	25.9	0.9	31.3	5.4	4.7963	45668939	14.4566	33.4851	19.6	11.3	3.10824		1.2			50.2398	34.2152	1.78294	7.3354	10.3353	8.37988	57.19	4	268	28000000	9.57143	0	26.2	24.8	22.9	3.5	4.1	3.6	31.3	31.2	31.8	5.3	5.3	5.5	13.4191	12.6455	11.9144	30.6973	28.7937	27.0961	19.7
Spain	31	2009	24200	24.2	-3.8	32.3	6	4.03333	46239273	15.4498	37.0421	19.5	18	3.02903					53.2123	32.6422	1.6936	6.83618	9.19132	7.76396	59	4	289	32700000	8.83792	0	25.9	26.2	24.8	0.9	3.5	4.1	31.3	31.3	31.2	5.4	5.3	5.3	14.4566	13.4191	12.6455	33.4851	30.6973	28.7937	19.6
Spain	31	2010	24300	24.3	-0.2	33.9	6.9	3.52174	46486619	14.94	38.3198	20.7	20.1	3.01377				0.23	57.6617	32.6422	1.77195	5.99354	9.96454	7.01527	58.5	4	228	32800000	6.95122	0	24.2	25.9	26.2	-3.8	0.9	3.5	32.3	31.3	31.3	6	5.4	5.3	15.4498	14.4566	13.4191	37.0421	33.4851	30.6973	19.5
Spain	31	2011	24700	24.7	0.1	34	6.8	3.63235	46667174	14.4641	38.4457	21.8	21.7							26.7223		5.90565	10.2856	6.95564	57.5	4	202	32900000	6.13982	0	24.3	24.2	25.9	-0.2	-3.8	0.9	33.9	32.3	31.3	6.9	6	5.4	14.94	15.4498	14.4566	38.3198	37.0421	33.4851	20.7
Spain	31	2012														4.8											166		5.04559	0	24.7	24.3	24.2	0.1	-0.2	-3.8	34	33.9	32.3	6.8	6.9	6	14.4641	14.94	15.4498	38.4457	38.3198	37.0421	21.8
Sweden	32	2000	24300	24.3	4.5				8861426	18.3922	70.3697		5.6	4.9597		4.7			5.12333							2	22	8861426	2.48267	0
Sweden	32	2001	24200	24.2	1.3	24	3.4	7.11765	8882792	18.5873	65.6332	9	5.8	5.72568		4.5			14.5337							2	41	8882792	4.61567	0	24.3			4.5									18.3922			70.3697
Sweden	32	2002	25000	25	2.5	23	3.3	7.57576	8909128	20.3013	69.0598	11	6	5.90294					11.6959							2	35	8909128	3.92855	0	24.2	24.3		1.3	4.5		24			3.4			18.5873	18.3922		65.6332	70.3697		9
Sweden	32	2003	25700	25.7	2.3				8940788	21.6942	74.4995		6.6	5.73663					12.2584		0.234879					2	29	8940788	3.24356	0	25	24.2	24.3	2.5	1.3	4.5	23	24		3.3	3.4		20.3013	18.5873	18.3922	69.0598	65.6332	70.3697	11
Sweden	32	2004	27400	27.4	4.2	23	3.3	8.30303	8975670	21.8701	76.4455	11.3	7.4	5.46477					15.7871							2	27	8975670	3.00813	0	25.7	25	24.2	2.3	2.5	1.3		23	24		3.3	3.4	21.6942	20.3013	18.5873	74.4995	69.0598	65.6332
Sweden	32	2005	27400	27.4	3.2	23.4	3.3	8.30303	9011392	22.2627	76.1158	9.5	7.7	5.18233		4.9			14.8368	1.17894	0.254567	1.94323	0.108751	4.19524		2	19	9011392	2.10844	0	27.4	25.7	25	4.2	2.3	2.5	23		23	3.3		3.3	21.8701	21.6942	20.3013	76.4455	74.4995	69.0598	11.3
Sweden	32	2006	29100	29.1	4.3	24	3.6	8.08333	9047752	23.3052	78.2912	12.3	7.1	7.12774					15.9156			1.86787	0	5.11729		2	34	9047752	3.75784	0	27.4	27.4	25.7	3.2	4.2	2.3	23.4	23		3.3	3.3		22.2627	21.8701	21.6942	76.1158	76.4455	74.4995	9.5
Sweden	32	2007	31200	31.2	3.3	23.4	3.3	9.45455	9113257	24.5524	78.4294	10.5	6.1	7.59114					14.7697	1.16648	0.34181	1.82152	0.10973	4.41116	56.74	2	61	9113257	6.69355	0	29.1	27.4	27.4	4.3	3.2	4.2	24	23.4	23	3.6	3.3	3.3	23.3052	22.2627	21.8701	78.2912	76.1158	76.4455	12.3
Sweden	32	2008	31000	31	-0.6	24	3.5	8.85714	9182927	24.8803	76.5255	12.2	6.2	8.70855					13.6776	1.64463		1.81859	0.108898	4.00744	43.68	2	23	9182927	2.50465	0	31.2	29.1	27.4	3.3	4.3	3.2	23.4	24	23.4	3.3	3.6	3.3	24.5524	23.3052	22.2627	78.4294	78.2912	76.1158	10.5
Sweden	32	2009	28200	28.2	-5	24.8	3.7	7.62162	9256347	23.3122	72.3044	13.3	8.3	8.85014					18.301	0.84633		3.26263	0.108034	6.0283	61.1	2	24	9256347	2.59281	0	31	31.2	29.1	-0.6	3.3	4.3	24	23.4	24	3.5	3.3	3.6	24.8803	24.5524	23.3052	76.5255	78.4294	78.2912	12.2
Sweden	32	2010	30200	30.2	6.6	24.1	3.5	8.62857	9340682	26.3734	80.8758	12.9	8.6	11.0495					17.0972	2.48637		3.88301	0	7.13503	58.6	2	23	9340682	2.46235	0	28.2	31	31.2	-5	-0.6	3.3	24.8	24	23.4	3.7	3.5	3.3	23.3122	24.8803	24.5524	72.3044	76.5255	78.4294	13.3
Sweden	32	2011	31900	31.9	3.7	24.4	3.6	8.86111	9415570	28.9642	85.3317	14	7.8							2.44493		3.85532	0	7.08401	58.6	2	13	9415570	1.38069	0	30.2	28.2	31	6.6	-5	-0.6	24.1	24.8	24	3.5	3.7	3.5	26.3734	23.3122	24.8803	80.8758	72.3044	76.5255	12.9
Sweden	32	2012														9.35											16	9482855	1.68726	0	31.9	30.2	28.2	3.7	6.6	-5	24.4	24.1	24.8	3.6	3.5	3.7	28.9642	26.3734	23.3122	85.3317	80.8758	72.3044	14
United Kingdom	35	2000	22900	22.9	4.4	32	5.2	4.40385	58785248	15.4436	40.3423	19	5.4	4.90072												1	120	58800000	2.04082	0
United Kingdom	35	2001	23900	23.9	2.2	35	5.4	4.42593	58999780	16.4363	42.2794	18	5	5.1168		9.26		3.2								2	145	59000000	2.45763	0	22.9			4.4			32			5.2			15.4436			40.3423			19
United Kingdom	35	2002	24800	24.8	2.3	35	5.5	4.50909	59216136	17.7746	44.2905	18	5.1	5.58176		10.15										2	128	59200000	2.16216	0	23.9	22.9		2.2	4.4		35	32		5.4	5.2		16.4363	15.4436		42.2794	40.3423		18
United Kingdom	35	2003	25400	25.4	3.9	34	5.3	4.79245	59435480	17.4892	43.0864	18	5	5.73344		10.19			47.2563							2	167	59400000	2.81145	0	24.8	23.9	22.9	2.3	2.2	4.4	35	35	32	5.5	5.4	5.2	17.7746	16.4363	15.4436	44.2905	42.2794	40.3423	18
United Kingdom	35	2004	27000	27	3.2				59697037	19.977	46.4649		4.7	5.67834	10.19	10.19		4.18	50.0276							2	156	59700000	2.61307	0	25.4	24.8	23.9	3.9	2.3	2.2	34	35	35	5.3	5.5	5.4	17.4892	17.7746	16.4363	43.0864	44.2905	42.2794	18
United Kingdom	35	2005	27900	27.9	3.2	34.6	5.9	4.72881	60038695	21.2145	48.1305	19	4.8	5.86921	10.1	10.1		3.95	71.4922			37.8494	6.60864	39.6147		2	185	60000000	3.08333	0	27	25.4	24.8	3.2	3.9	2.3		34	35		5.3	5.5	19.977	17.4892	17.7746	46.4649	43.0864	44.2905
United Kingdom	35	2006	28900	28.9	2.8	32.5	5.4	5.35185	60409918	22.97	49.4975	19	5.4	6.27596			3.95	3.95	82.1471			41.9418	7.43255	44.1451		2	195	60400000	3.22848	0	27.9	27	25.4	3.2	3.2	3.9	34.6		34	5.9		5.3	21.2145	19.977	17.4892	48.1305	46.4649	43.0864	19
United Kingdom	35	2007	29500	29.5	3.4	32.6	5.3	5.56604	60781346	23.9562	51.7979	18.6	5.3	6.36379	9.79	9.79	3.69	3.69	77.5978			41.6888	10.0195	44.433		2	175	60800000	2.87829	0	28.9	27.9	27	2.8	3.2	3.2	32.5	34.6		5.4	5.9		22.97	21.2145	19.977	49.4975	48.1305	46.4649	19
United Kingdom	35	2008	28600	28.6	-0.8	33.9	5.6	5.10714	61191951	22.1666	47.1435	18.7	5.6	6.66869	9.38	9.38			76.1554			40.6344	8.05662	43.1086		3	175	61200000	2.85948	0	29.5	28.9	27.9	3.4	2.8	3.2	32.6	32.5	34.6	5.3	5.4	5.9	23.9562	22.97	21.2145	51.7979	49.4975	48.1305	18.6
United Kingdom	35	2009	26300	26.3	-5.2	32.4	5.3	4.96226	61595091	21.4181	45.802	17.3	7.6	7.10966					72.9344			41.9628	5.95827	44.0132		3	154	61600000	2.5	0	28.6	29.5	28.9	-0.8	3.4	2.8	33.9	32.6	32.5	5.6	5.3	5.4	22.1666	23.9562	22.97	47.1435	51.7979	49.4975	18.7
United Kingdom	35	2010	27500	27.5	1.7	32.9	5.4	5.09259	62026962	22.6423	49.5001	17.1	7.8	6.48686			3.27	3.27	76.686			34.6893	3.7762	36.2424	84.2	3	148	62000000	2.3871	0	26.3	28.6	29.5	-5.2	-0.8	3.4	32.4	33.9	32.6	5.3	5.6	5.3	21.4181	22.1666	23.9562	45.802	47.1435	51.7979	17.3
United Kingdom	35	2011	27700	27.7	1.1	33	5.3	5.22642	62498612	22.4097	50.0019	16.2	8									31.8663	3.92009	33.4055		3	131	62500000	2.096	0	27.5	26.3	28.6	1.7	-5.2	-0.8	32.9	32.4	33.9	5.4	5.3	5.6	22.6423	21.4181	22.1666	49.5001	45.802	47.1435	17.1
United Kingdom	35	2012																									111	63300000	1.74816	0	27.7	27.5	26.3	1.1	1.7	-5.2	33	32.9	32.4	5.3	5.4	5.3	22.4097	22.6423	21.4181	50.0019	49.5001	45.802	16.2
[truncated: 38 more columns]
